# Supplementary material for: 4,6-Di-tert-butyl-2,8-dimeth­oxy­dibenzo[b,d]furan
Source: Acta Crystallogr Sect E Struct Rep Online. 2011 Nov 19;67(Pt 12):o3356. doi: 10.1107/S1600536811048379 (PMC3239001; doi:10.1107/S1600536811048379)
Supplement: Supplementary file 1 [file e-67-o3356-sup1.cif]

##############################################################################
#                                                                            #
# This CIF contains the data in a paper accepted for publication in          #
# Acta Crystallographica Section E. It conforms to the requirements of       #
# Notes for Authors for Acta Crystallographica Section E, and has been       #
# peer reviewed under the auspices of the IUCr Commission on Journals.       #
#                                                                            #
# Full details of the Crystallographic Information File format               #
# are given in the paper "The Crystallographic Information File (CIF):       #
# a New Standard Archive File for Crystallography" by S. R. Hall, F. H.      #
# Allen and I. D. Brown [Acta Cryst. (1991), A47, 655-685].                  #
#                                                                            #
# The current version of the core CIF dictionary is obtainable from          #
# ftp://ftp.iucr.org/pub/cif_core.dic.                                       #
#                                                                            #
# Software is freely available for graphical display of the structure(s)     #
# in this CIF. For information consult the CIF software page                 #
# http://www.iucr.org/resources/cif/software.                                #
#                                                                            #
# This file may be used for bona fide research purposes within the           #
# scientific community so long as proper attribution is given to the journal # 
# article from which it was obtained.                                        #
#                                                                            #
##############################################################################
data_I
_audit_creation_method     SHELXL-97
_chemical_name_systematic
;
6,10-di-<i>tert</i>-butyl-4,12-dimethoxy-8-oxatricyclo[7.4.0.0^2,7^]trideca-
1(9),2(7),3,5,10,12-hexaene
;
_chemical_name_common
;
4,6-Di-<i>tert</i>-butyl-2,8-dimethoxydibenzo[<i>b</i>,<i>d</i>]furan
;
_chemical_formula_moiety     'C22 H28 O3'
_chemical_formula_sum     'C22 H28 O3'
_chemical_formula_iupac     'C22 H28 O3'
_chemical_formula_weight     340.44
_chemical_melting_point     ?
_symmetry_cell_setting     monoclinic
_symmetry_space_group_name_H-M     'P 21/n'
loop_
    _symmetry_equiv_pos_as_xyz
    'x, y, z'
    '-x+1/2, y+1/2, -z+1/2'
    '-x, -y, -z'
    'x-1/2, -y-1/2, z-1/2'
_cell_length_a     15.631(3)
_cell_length_b     8.2487(14)
_cell_length_c     16.000(3)
_cell_angle_alpha     90.00
_cell_angle_beta     105.438(5)
_cell_angle_gamma     90.00
_cell_volume     1988.5(6)
_cell_formula_units_Z     4
_cell_measurement_reflns_used     18260
_cell_measurement_theta_min     3.24
_cell_measurement_theta_max     27.48
_cell_measurement_temperature     100(2)
_exptl_crystal_description     block
_exptl_crystal_colour     brown
_exptl_crystal_size_max     0.5
_exptl_crystal_size_mid     0.4
_exptl_crystal_size_min     0.2
_exptl_crystal_density_diffrn     1.137
_exptl_crystal_density_meas     ?
_exptl_crystal_density_method     'not measured'
_exptl_crystal_F_000     736
_exptl_absorpt_coefficient_mu     0.074
_exptl_absorpt_correction_type     multi-scan
_exptl_absorpt_process_details     '(RAPID-AUTO; Rigaku, 2008)'
_exptl_absorpt_correction_T_min     0.965
_exptl_absorpt_correction_T_max     0.985
_exptl_special_details     ?
_diffrn_ambient_temperature     100(2)
_diffrn_radiation_type     MoK\a
_diffrn_radiation_wavelength     0.71073
_diffrn_radiation_source     'fine-focus sealed tube'
_diffrn_radiation_monochromator     graphite
_diffrn_measurement_device_type     'Rigaku R-AXIS RAPID II-S'
_diffrn_measurement_method     \w
_diffrn_detector_area_resol_mean     ?
_diffrn_reflns_number     18260
_diffrn_reflns_av_R_equivalents     0.1073
_diffrn_reflns_av_sigmaI/netI     0.0970
_diffrn_reflns_theta_min     3.24
_diffrn_reflns_theta_max     27.48
_diffrn_reflns_theta_full     27.48
_diffrn_measured_fraction_theta_max     0.993
_diffrn_measured_fraction_theta_full     0.993
_diffrn_reflns_limit_h_min     -20
_diffrn_reflns_limit_h_max     20
_diffrn_reflns_limit_k_min     -9
_diffrn_reflns_limit_k_max     10
_diffrn_reflns_limit_l_min     -20
_diffrn_reflns_limit_l_max     20
_diffrn_standards_number     ?
_diffrn_standards_interval_count     ?
_diffrn_standards_interval_time     ?
_diffrn_standards_decay_%     ?
_refine_special_details
;
Refinement of <i>F</i>^2^ against ALL reflections. The weighted <i>R</i>-factor
<i>wR</i> and goodness of fit <i>S</i> are based on <i>F</i>^2^, conventional
<i>R</i>-factors <i>R</i> are based on <i>F</i>, with <i>F</i> set to zero for
negative <i>F</i>^2^. The threshold expression of <i>F</i>^2^ >
\s(<i>F</i>^2^) is used only for calculating <i>R</i>-factors(gt) <i>etc</i>.
and is not relevant to the choice of reflections for refinement.
<i>R</i>-factors based on <i>F</i>^2^ are statistically about twice as large
as those based on <i>F</i>, and <i>R</i>- factors based on ALL data will be
even larger.
;
_reflns_number_total     4563
_reflns_number_gt     2123
_reflns_threshold_expression     I>2sigma(I)
_refine_ls_structure_factor_coef     Fsqd
_refine_ls_matrix_type     full
_refine_ls_R_factor_all     0.1364
_refine_ls_R_factor_gt     0.0759
_refine_ls_wR_factor_gt     0.1858
_refine_ls_wR_factor_ref     0.2292
_refine_ls_goodness_of_fit_ref     0.988
_refine_ls_restrained_S_all     0.988
_refine_ls_number_reflns     4563
_refine_ls_number_parameters     227
_refine_ls_number_restraints     0
_refine_ls_hydrogen_treatment     noref
_refine_ls_weighting_scheme     calc
_refine_ls_weighting_details
                 'calc w=1/[\s^2^(Fo^2^)+(0.1073P)^2^] where P=(Fo^2^+2Fc^2^)/3'
_atom_sites_solution_hydrogens     geom
_atom_sites_solution_primary     direct
_atom_sites_solution_secondary     difmap
_refine_ls_shift/su_max     0.009
_refine_ls_shift/su_mean     0.001
_refine_diff_density_max     0.241
_refine_diff_density_min     -0.209
_refine_ls_extinction_method     none
_refine_ls_extinction_coef     0.014(3)
_refine_ls_extinction_expression
                                  'Fc^*^=kFc[1+0.001xFc^2^\l^3^/sin(2\q)]^-1/4^'
loop_
    _atom_type_symbol
    _atom_type_description
    _atom_type_scat_dispersion_real
    _atom_type_scat_dispersion_imag
    _atom_type_scat_source
    'C' 'C' 0.0033 0.0016
                         'International Tables Vol C Tables 4.2.6.8 and 6.1.1.4'
    'H' 'H' 0.0000 0.0000
                         'International Tables Vol C Tables 4.2.6.8 and 6.1.1.4'
    'O' 'O' 0.0106 0.0060
                         'International Tables Vol C Tables 4.2.6.8 and 6.1.1.4'
_computing_data_collection     'RAPID-AUTO (Rigaku, 2008)'
_computing_cell_refinement     'RAPID-AUTO (Rigaku, 2008)'
_computing_data_reduction     'RAPID-AUTO (Rigaku, 2008)'
_computing_structure_solution     'SHELXS97 (Sheldrick, 2008)'
_computing_structure_refinement     'SHELXL97 (Sheldrick, 2008)'
_computing_molecular_graphics     'ORTEP-3 (Farrugia, 1997)'
_computing_publication_material     'WinGX (Farrugia, 1999)'
loop_
    _atom_site_type_symbol
    _atom_site_label
    _atom_site_fract_x
    _atom_site_fract_y
    _atom_site_fract_z
    _atom_site_U_iso_or_equiv
    _atom_site_adp_type
    _atom_site_calc_flag
    _atom_site_refinement_flags
    _atom_site_occupancy
    _atom_site_symmetry_multiplicity
    _atom_site_disorder_assembly
    _atom_site_disorder_group
    O O1 0.90422(11) 0.83006(19) 0.11113(11) 0.0570(5) Uani d . 1 1 . .
    O O2 0.87127(14) 1.1093(2) 0.41186(12) 0.0787(6) Uani d . 1 1 . .
    C C11 0.81556(16) 1.0573(3) 0.08804(16) 0.0515(6) Uani d . 1 1 . .
    C C10 0.84681(16) 1.0295(3) 0.18023(17) 0.0524(6) Uani d . 1 1 . .
    C C12 0.85219(16) 0.9345(3) 0.04927(17) 0.0528(6) Uani d . 1 1 . .
    O O3 0.68536(15) 1.2535(2) -0.11118(13) 0.0805(6) Uani d . 1 1 . .
    C C5 0.75816(17) 1.1710(3) 0.03733(17) 0.0585(7) Uani d . 1 1 . .
    H H5 0.7323 1.2532 0.0621 0.070 Uiso calc R 1 1 . .
    C C4 0.83376(17) 1.1096(3) 0.25353(17) 0.0560(6) Uani d . 1 1 . .
    H H4 0.7990 1.2024 0.2483 0.067 Uiso calc R 1 1 . .
    C C3 0.87496(17) 1.0440(3) 0.33359(17) 0.0592(7) Uani d . 1 1 . .
    C C1 0.93919(17) 0.8188(3) 0.27084(18) 0.0589(7) Uani d . 1 1 . .
    C C7 0.78180(18) 1.0324(3) -0.08857(18) 0.0633(7) Uani d . 1 1 . .
    H H7 0.7697 1.0287 -0.1487 0.076 Uiso calc R 1 1 . .
    C C9 0.89907(17) 0.8908(3) 0.19084(17) 0.0551(6) Uani d . 1 1 . .
    C C6 0.74191(18) 1.1549(3) -0.05084(18) 0.0610(7) Uani d . 1 1 . .
    C C8 0.83866(17) 0.9163(3) -0.03992(17) 0.0563(6) Uani d . 1 1 . .
    C C14 0.87778(18) 0.7790(3) -0.08242(18) 0.0617(7) Uani d . 1 1 . .
    C C2 0.92504(17) 0.9010(3) 0.34121(18) 0.0633(7) Uani d . 1 1 . .
    H H2 0.9499 0.8595 0.3964 0.076 Uiso calc R 1 1 . .
    C C13 0.9922(2) 0.6597(3) 0.2794(2) 0.0734(8) Uani d . 1 1 . .
    C C15 0.8178(2) 1.2486(4) 0.4088(2) 0.0791(9) Uani d . 1 1 . .
    H H15A 0.8197 1.2819 0.4668 0.119 Uiso calc R 1 1 . .
    H H15B 0.7577 1.2238 0.3779 0.119 Uiso calc R 1 1 . .
    H H15C 0.8397 1.3345 0.3797 0.119 Uiso calc R 1 1 . .
    C C18 0.9331(2) 0.5255(3) 0.2286(2) 0.0874(10) Uani d . 1 1 . .
    H H18A 0.9123 0.5566 0.1688 0.131 Uiso calc R 1 1 . .
    H H18B 0.8834 0.5088 0.2521 0.131 Uiso calc R 1 1 . .
    H H18C 0.9667 0.4269 0.2330 0.131 Uiso calc R 1 1 . .
    C C22 0.9777(2) 0.7683(5) -0.0432(3) 0.1029(13) Uani d . 1 1 . .
    H H22A 1.0051 0.8670 -0.0547 0.154 Uiso calc R 1 1 . .
    H H22B 1.0010 0.6787 -0.0686 0.154 Uiso calc R 1 1 . .
    H H22C 0.9900 0.7524 0.0183 0.154 Uiso calc R 1 1 . .
    C C16 0.6289(2) 1.3589(4) -0.0816(2) 0.0826(9) Uani d . 1 1 . .
    H H16A 0.5937 1.4200 -0.1295 0.124 Uiso calc R 1 1 . .
    H H16B 0.6639 1.4317 -0.0392 0.124 Uiso calc R 1 1 . .
    H H16C 0.5907 1.2968 -0.0558 0.124 Uiso calc R 1 1 . .
    C C19 1.0732(2) 0.6880(4) 0.2426(3) 0.1032(12) Uani d . 1 1 . .
    H H19A 1.0531 0.7258 0.1838 0.155 Uiso calc R 1 1 . .
    H H19B 1.1050 0.5881 0.2439 0.155 Uiso calc R 1 1 . .
    H H19C 1.1116 0.7676 0.2771 0.155 Uiso calc R 1 1 . .
    C C20 0.8357(2) 0.6196(4) -0.0658(2) 0.0952(11) Uani d . 1 1 . .
    H H20A 0.8430 0.6067 -0.0047 0.143 Uiso calc R 1 1 . .
    H H20B 0.8640 0.5312 -0.0870 0.143 Uiso calc R 1 1 . .
    H H20C 0.7736 0.6207 -0.0954 0.143 Uiso calc R 1 1 . .
    C C21 0.8591(3) 0.8028(5) -0.1807(2) 0.1160(14) Uani d . 1 1 . .
    H H21A 0.8840 0.9041 -0.1923 0.174 Uiso calc R 1 1 . .
    H H21B 0.7962 0.8035 -0.2063 0.174 Uiso calc R 1 1 . .
    H H21C 0.8855 0.7157 -0.2049 0.174 Uiso calc R 1 1 . .
    C C17 1.0251(3) 0.6062(4) 0.3745(2) 0.1147(14) Uani d . 1 1 . .
    H H17A 1.0570 0.5060 0.3778 0.172 Uiso calc R 1 1 . .
    H H17B 0.9752 0.5913 0.3981 0.172 Uiso calc R 1 1 . .
    H H17C 1.0636 0.6880 0.4071 0.172 Uiso calc R 1 1 . .
loop_
    _atom_site_aniso_label
    _atom_site_aniso_U_11
    _atom_site_aniso_U_22
    _atom_site_aniso_U_33
    _atom_site_aniso_U_12
    _atom_site_aniso_U_13
    _atom_site_aniso_U_23
    O1 0.0590(10) 0.0531(10) 0.0617(12) 0.0046(8) 0.0209(9) -0.0053(8)
    O2 0.0938(15) 0.0840(13) 0.0594(12) 0.0314(11) 0.0220(11) -0.0055(10)
    C11 0.0529(13) 0.0463(12) 0.0617(16) -0.0036(10) 0.0262(12) -0.0047(11)
    C10 0.0525(14) 0.0471(12) 0.0619(16) -0.0012(10) 0.0225(12) -0.0034(11)
    C12 0.0525(13) 0.0456(12) 0.0644(16) -0.0011(10) 0.0230(12) 0.0009(12)
    O3 0.0993(15) 0.0751(13) 0.0708(13) 0.0233(12) 0.0293(12) 0.0033(10)
    C5 0.0650(16) 0.0509(13) 0.0654(17) 0.0050(12) 0.0275(13) -0.0009(12)
    C4 0.0599(15) 0.0498(13) 0.0628(16) 0.0045(11) 0.0240(13) -0.0023(12)
    C3 0.0636(16) 0.0601(15) 0.0578(16) 0.0047(12) 0.0226(13) -0.0073(13)
    C1 0.0559(14) 0.0522(14) 0.0683(18) 0.0053(11) 0.0159(13) -0.0020(13)
    C7 0.0722(17) 0.0631(16) 0.0608(16) -0.0004(14) 0.0286(14) -0.0035(13)
    C9 0.0559(14) 0.0493(13) 0.0631(16) -0.0016(11) 0.0209(12) -0.0076(12)
    C6 0.0662(16) 0.0562(14) 0.0654(17) 0.0056(12) 0.0258(14) 0.0056(13)
    C8 0.0588(15) 0.0542(14) 0.0615(16) -0.0036(12) 0.0261(13) -0.0076(12)
    C14 0.0662(16) 0.0605(15) 0.0666(18) -0.0005(13) 0.0317(14) -0.0107(13)
    C2 0.0664(16) 0.0594(15) 0.0632(16) 0.0100(13) 0.0158(13) -0.0003(13)
    C13 0.079(2) 0.0594(16) 0.078(2) 0.0187(14) 0.0146(16) -0.0048(15)
    C15 0.085(2) 0.084(2) 0.0688(19) 0.0247(16) 0.0222(16) -0.0115(16)
    C18 0.105(2) 0.0525(16) 0.101(3) 0.0133(16) 0.022(2) 0.0001(16)
    C22 0.069(2) 0.124(3) 0.125(3) 0.0018(19) 0.041(2) -0.056(2)
    C16 0.092(2) 0.0692(18) 0.087(2) 0.0197(16) 0.0261(18) 0.0021(17)
    C19 0.069(2) 0.095(2) 0.143(4) 0.0249(18) 0.024(2) -0.020(2)
    C20 0.110(3) 0.0655(19) 0.121(3) -0.0122(18) 0.051(2) -0.0273(19)
    C21 0.176(4) 0.109(3) 0.078(2) 0.046(3) 0.059(3) -0.009(2)
    C17 0.151(4) 0.086(2) 0.086(2) 0.054(2) -0.004(2) 0.002(2)
_geom_special_details
;
All e.s.d.'s (except the e.s.d. in the dihedral angle between two l.s. planes)
are estimated using the full covariance matrix. The cell e.s.d.'s are taken
into account individually in the estimation of e.s.d.'s in distances, angles
and torsion angles; correlations between e.s.d.'s in cell parameters are only
used when they are defined by crystal symmetry. An approximate (isotropic)
treatment of cell e.s.d.'s is used for estimating e.s.d.'s involving l.s.
planes.
;
loop_
    _geom_bond_atom_site_label_1
    _geom_bond_atom_site_label_2
    _geom_bond_site_symmetry_2
    _geom_bond_distance
    _geom_bond_publ_flag
    O1 C9 . 1.393(3) ?
    O1 C12 . 1.398(3) ?
    O2 C3 . 1.378(3) ?
    O2 C15 . 1.413(3) ?
    C11 C12 . 1.389(3) ?
    C11 C5 . 1.398(3) ?
    C11 C10 . 1.443(3) ?
    C10 C9 . 1.390(3) ?
    C10 C4 . 1.407(3) ?
    C12 C8 . 1.394(3) ?
    O3 C6 . 1.386(3) ?
    O3 C16 . 1.408(3) ?
    C5 C6 . 1.372(4) ?
    C5 H5 . 0.9300 ?
    C4 C3 . 1.382(4) ?
    C4 H4 . 0.9300 ?
    C3 C2 . 1.403(3) ?
    C1 C2 . 1.382(4) ?
    C1 C9 . 1.399(4) ?
    C1 C13 . 1.538(3) ?
    C7 C8 . 1.395(4) ?
    C7 C6 . 1.405(4) ?
    C7 H7 . 0.9300 ?
    C8 C14 . 1.530(3) ?
    C14 C22 . 1.523(4) ?
    C14 C20 . 1.524(4) ?
    C14 C21 . 1.533(4) ?
    C2 H2 . 0.9300 ?
    C13 C18 . 1.529(4) ?
    C13 C17 . 1.536(4) ?
    C13 C19 . 1.549(5) ?
    C15 H15A . 0.9600 ?
    C15 H15B . 0.9600 ?
    C15 H15C . 0.9600 ?
    C18 H18A . 0.9600 ?
    C18 H18B . 0.9600 ?
    C18 H18C . 0.9600 ?
    C22 H22A . 0.9600 ?
    C22 H22B . 0.9600 ?
    C22 H22C . 0.9600 ?
    C16 H16A . 0.9600 ?
    C16 H16B . 0.9600 ?
    C16 H16C . 0.9600 ?
    C19 H19A . 0.9600 ?
    C19 H19B . 0.9600 ?
    C19 H19C . 0.9600 ?
    C20 H20A . 0.9600 ?
    C20 H20B . 0.9600 ?
    C20 H20C . 0.9600 ?
    C21 H21A . 0.9600 ?
    C21 H21B . 0.9600 ?
    C21 H21C . 0.9600 ?
    C17 H17A . 0.9600 ?
    C17 H17B . 0.9600 ?
    C17 H17C . 0.9600 ?
loop_
    _geom_angle_atom_site_label_1
    _geom_angle_atom_site_label_2
    _geom_angle_atom_site_label_3
    _geom_angle_site_symmetry_1
    _geom_angle_site_symmetry_3
    _geom_angle
    _geom_angle_publ_flag
    C9 O1 C12 . . 105.20(18) ?
    C3 O2 C15 . . 117.0(2) ?
    C12 C11 C5 . . 120.5(2) ?
    C12 C11 C10 . . 105.8(2) ?
    C5 C11 C10 . . 133.6(2) ?
    C9 C10 C4 . . 119.7(2) ?
    C9 C10 C11 . . 106.5(2) ?
    C4 C10 C11 . . 133.8(2) ?
    C11 C12 C8 . . 124.6(2) ?
    C11 C12 O1 . . 111.4(2) ?
    C8 C12 O1 . . 124.0(2) ?
    C6 O3 C16 . . 117.9(2) ?
    C6 C5 C11 . . 116.5(2) ?
    C6 C5 H5 . . 121.7 ?
    C11 C5 H5 . . 121.7 ?
    C3 C4 C10 . . 117.0(2) ?
    C3 C4 H4 . . 121.5 ?
    C10 C4 H4 . . 121.5 ?
    O2 C3 C4 . . 124.6(2) ?
    O2 C3 C2 . . 114.0(2) ?
    C4 C3 C2 . . 121.4(2) ?
    C2 C1 C9 . . 114.0(2) ?
    C2 C1 C13 . . 123.1(2) ?
    C9 C1 C13 . . 122.9(2) ?
    C8 C7 C6 . . 123.0(3) ?
    C8 C7 H7 . . 118.5 ?
    C6 C7 H7 . . 118.5 ?
    C10 C9 O1 . . 111.1(2) ?
    C10 C9 C1 . . 124.6(2) ?
    O1 C9 C1 . . 124.3(2) ?
    C5 C6 O3 . . 124.7(2) ?
    C5 C6 C7 . . 122.0(3) ?
    O3 C6 C7 . . 113.3(2) ?
    C12 C8 C7 . . 113.4(2) ?
    C12 C8 C14 . . 124.4(2) ?
    C7 C8 C14 . . 122.1(2) ?
    C22 C14 C20 . . 108.7(3) ?
    C22 C14 C8 . . 110.3(2) ?
    C20 C14 C8 . . 108.6(2) ?
    C22 C14 C21 . . 108.9(3) ?
    C20 C14 C21 . . 108.4(3) ?
    C8 C14 C21 . . 111.8(2) ?
    C1 C2 C3 . . 123.3(3) ?
    C1 C2 H2 . . 118.4 ?
    C3 C2 H2 . . 118.4 ?
    C18 C13 C17 . . 108.3(3) ?
    C18 C13 C1 . . 109.6(2) ?
    C17 C13 C1 . . 111.3(2) ?
    C18 C13 C19 . . 110.2(3) ?
    C17 C13 C19 . . 109.2(3) ?
    C1 C13 C19 . . 108.2(2) ?
    O2 C15 H15A . . 109.5 ?
    O2 C15 H15B . . 109.5 ?
    H15A C15 H15B . . 109.5 ?
    O2 C15 H15C . . 109.5 ?
    H15A C15 H15C . . 109.5 ?
    H15B C15 H15C . . 109.5 ?
    C13 C18 H18A . . 109.5 ?
    C13 C18 H18B . . 109.5 ?
    H18A C18 H18B . . 109.5 ?
    C13 C18 H18C . . 109.5 ?
    H18A C18 H18C . . 109.5 ?
    H18B C18 H18C . . 109.5 ?
    C14 C22 H22A . . 109.5 ?
    C14 C22 H22B . . 109.5 ?
    H22A C22 H22B . . 109.5 ?
    C14 C22 H22C . . 109.5 ?
    H22A C22 H22C . . 109.5 ?
    H22B C22 H22C . . 109.5 ?
    O3 C16 H16A . . 109.5 ?
    O3 C16 H16B . . 109.5 ?
    H16A C16 H16B . . 109.5 ?
    O3 C16 H16C . . 109.5 ?
    H16A C16 H16C . . 109.5 ?
    H16B C16 H16C . . 109.5 ?
    C13 C19 H19A . . 109.5 ?
    C13 C19 H19B . . 109.5 ?
    H19A C19 H19B . . 109.5 ?
    C13 C19 H19C . . 109.5 ?
    H19A C19 H19C . . 109.5 ?
    H19B C19 H19C . . 109.5 ?
    C14 C20 H20A . . 109.5 ?
    C14 C20 H20B . . 109.5 ?
    H20A C20 H20B . . 109.5 ?
    C14 C20 H20C . . 109.5 ?
    H20A C20 H20C . . 109.5 ?
    H20B C20 H20C . . 109.5 ?
    C14 C21 H21A . . 109.5 ?
    C14 C21 H21B . . 109.5 ?
    H21A C21 H21B . . 109.5 ?
    C14 C21 H21C . . 109.5 ?
    H21A C21 H21C . . 109.5 ?
    H21B C21 H21C . . 109.5 ?
    C13 C17 H17A . . 109.5 ?
    C13 C17 H17B . . 109.5 ?
    H17A C17 H17B . . 109.5 ?
    C13 C17 H17C . . 109.5 ?
    H17A C17 H17C . . 109.5 ?
    H17B C17 H17C . . 109.5 ?
loop_
    _geom_hbond_atom_site_label_D
    _geom_hbond_atom_site_label_H
    _geom_hbond_atom_site_label_A
    _geom_hbond_site_symmetry_A
    _geom_hbond_distance_DH
    _geom_hbond_distance_HA
    _geom_hbond_distance_DA
    _geom_hbond_angle_DHA
    C15 H15<i>A</i> <i>Cg</i>1 2_655 0.96 2.98 3.580(3) 121
    C15 H15<i>B</i> <i>Cg</i>2 2_655 0.96 2.65 3.200(3) 117
    C22 H15<i>A</i> <i>Cg</i>2^ii^ 3_775 0.96 2.99 3.872(4) 152
data_global
_journal_date_recd_electronic     2011-11-03
_journal_date_accepted     2011-11-15
_journal_name_full     'Acta Crystallographica, Section E'
_journal_year     2011
_journal_volume     67
_journal_issue     12
_journal_page_first     o3356
_journal_page_last     o3356
_journal_paper_category     QO
_journal_coeditor_code     BQ2314
_publ_contact_author_name     'Chee-Hun Kwak'
_publ_contact_author_address
;
Department of Chemistry, Sunchon National University, Sunchon 540-742,
Republic of Korea
;
_publ_contact_author_email     chkwak@sunchon.ac.kr
_publ_contact_author_fax     '82617503308'
_publ_contact_author_phone     '82617503636'
_publ_section_title
;
4,6-Di-<i>tert</i>-butyl-2,8-dimethoxydibenzo[<i>b</i>,<i>d</i>]furan
;
loop_
    _publ_author_name
    _publ_author_footnote
    _publ_author_address
    'Chung, Dayeon' .
;
Gwangju Science High School, Gwangju 500-480, Republic of Korea
;
    'Otgonbaatar, Enkhzul' .
;
Department of Chemistry, Sunchon National University, Sunchon 540-742
Republic of Korea
;
    'Son, Seok Hwan' .
;
Department of Chemical Engineering, Sunchon National University,
Sunchon 540-742, Republic of Korea
;
    'Chung, Minchul' .
;
Department of Chemical Engineering, Sunchon National University,
Sunchon 540-742, Republic of Korea
;
    'Kwak, Chee-Hun' .
;
Department of Chemistry, Sunchon National University, Sunchon 540-742
Republic of Korea
;
