# Supplementary material for: 4,6-Di-tert-butyl-2,8-dimeth­oxy­dibenzo[b,d]furan
Source: Acta Crystallogr Sect E Struct Rep Online. 2011 Nov 19;67(Pt 12):o3356. doi: 10.1107/S1600536811048379 (PMC3239001; doi:10.1107/S1600536811048379)
Supplement: Supplementary file 2 [file e-67-o3356-Isup2.hkl]

#
# h,k,l, Fc-squared, Fo-squared, sigma(Fo-squared) and status flag
#
data_I
_shelx_title ' '
_shelx_refln_list_code          4
_shelx_F_calc_maximum      191.39
_exptl_crystal_F_000       736.00
_reflns_d_resolution_high  0.7700
 
loop_
 _symmetry_equiv_pos_as_xyz
 'x, y, z'
 '-x+1/2, y+1/2, -z+1/2'
 '-x, -y, -z'
 'x-1/2, -y-1/2, z-1/2'
 
_cell_length_a    15.6308
_cell_length_b     8.2487
_cell_length_c    16.0001
_cell_angle_alpha  90.000
_cell_angle_beta  105.438
_cell_angle_gamma  90.000
 
_shelx_F_squared_multiplier     1.000
 
loop_
 _refln_index_h
 _refln_index_k
 _refln_index_l
 _refln_F_squared_calc
 _refln_F_squared_meas
 _refln_F_squared_sigma
 _refln_observed_status
   4   0   0    10567.92    11070.92    836.48 o
   6   0   0      482.38      424.54     19.00 o
   8   0   0      131.08      143.80     13.53 o
  10   0   0       85.73       88.77      7.86 o
  12   0   0      256.31      310.17     30.33 o
  14   0   0        0.44        1.17      2.65 o
  16   0   0        7.18        6.64      5.55 o
  18   0   0        0.09       -1.11      6.93 o
   2   1   0     8631.79     8888.76    424.22 o
   3   1   0    22092.90    27404.32   1963.50 o
   4   1   0      718.09      598.98     16.97 o
   5   1   0      728.10      630.21     22.00 o
   6   1   0      248.03      223.35      7.28 o
   7   1   0      380.98      354.44     13.37 o
   8   1   0        8.22        8.66      2.47 o
   9   1   0        7.31        8.27      2.12 o
  10   1   0       20.74       19.15      3.97 o
  11   1   0       30.92       26.76      4.56 o
  12   1   0       25.49       22.64      4.52 o
  13   1   0        5.98        8.40      3.90 o
  14   1   0       11.64       20.07      5.69 o
  15   1   0        5.03        3.56      3.91 o
  16   1   0        0.74        1.93      3.03 o
  17   1   0        2.51        5.94      5.08 o
  18   1   0        1.50        0.77      3.59 o
  19   1   0        1.50       -0.10      2.77 o
   0   2   0     1618.55     1031.65     56.18 o
   1   2   0      283.03      272.37      8.65 o
   2   2   0      150.66      130.71      3.45 o
   3   2   0    12834.41    15009.20    913.86 o
   4   2   0      920.00      879.62     30.32 o
   5   2   0      209.58      214.35      9.22 o
   6   2   0      173.74      218.43     11.30 o
   7   2   0       54.51       65.68      4.54 o
   8   2   0        0.86        6.09      2.30 o
   9   2   0      371.84      379.96     16.95 o
  10   2   0      196.00      212.69     10.37 o
  11   2   0        2.16        2.36      2.26 o
  12   2   0        6.05        9.84      3.32 o
  13   2   0       10.11       12.61      3.84 o
  14   2   0       64.13       65.89      8.47 o
  15   2   0       38.20       50.54      9.80 o
  16   2   0       27.92       14.72     10.27 o
  17   2   0        5.97        4.10      4.62 o
  18   2   0        1.19        3.38      3.49 o
  19   2   0        1.14        0.74      3.91 o
   1   3   0     1000.85      909.20     31.49 o
   2   3   0       56.60       46.21      8.40 o
   3   3   0       12.27       20.71      3.17 o
   4   3   0      584.53      597.70     22.13 o
   5   3   0     2846.51     3040.79    129.27 o
   6   3   0       15.77       18.44      2.80 o
   7   3   0      221.73      264.04     10.46 o
   8   3   0       66.68       63.36      5.69 o
   9   3   0       65.36       76.98      7.04 o
  10   3   0      252.60      299.93     15.23 o
  11   3   0        6.16       10.06      3.69 o
  12   3   0       62.98       73.38      7.98 o
  13   3   0       43.58       48.10      6.70 o
  14   3   0       52.09       59.56      9.83 o
  15   3   0        1.16       -0.04      2.89 o
  16   3   0        1.69       -0.24      2.67 o
  17   3   0        0.55       -0.17      2.89 o
  18   3   0       10.48        4.07      4.73 o
   0   4   0      640.12      603.88     24.69 o
   1   4   0      957.96      978.96     38.00 o
   2   4   0      300.16      295.62     16.67 o
   3   4   0     1884.88     2014.60     74.85 o
   4   4   0      138.29      119.63      6.54 o
   5   4   0       89.98       98.01     10.11 o
   6   4   0      137.08      142.95      7.43 o
   7   4   0        5.94        4.47      2.42 o
   8   4   0      227.98      252.33     12.57 o
   9   4   0      126.37      115.18     10.22 o
  10   4   0       22.86       28.38      7.04 o
  11   4   0       41.17       24.11      7.15 o
  12   4   0       51.52       56.75      8.63 o
  13   4   0       42.62       51.62      6.72 o
  14   4   0        3.88        5.60      4.03 o
  15   4   0        5.64        4.57      4.21 o
  16   4   0        1.71        0.80      2.36 o
  17   4   0        0.60        1.84      3.82 o
  18   4   0        0.72        3.20      3.25 o
   1   5   0       51.06       62.57      8.01 o
   2   5   0      180.49      177.92      9.30 o
   3   5   0       64.08       53.77      5.47 o
   4   5   0       16.96       23.88      4.99 o
   5   5   0      127.86      117.22      6.26 o
   6   5   0        9.80       15.48      2.74 o
   7   5   0        6.91        8.03      2.41 o
   8   5   0       86.92      106.31      8.98 o
   9   5   0       76.38       87.95      7.55 o
  10   5   0        3.67        4.79      2.58 o
  11   5   0       43.03       44.92      6.36 o
  12   5   0       17.15       11.05      4.62 o
  13   5   0       21.72       10.80      5.17 o
  14   5   0        0.47        2.04      2.23 o
  15   5   0        0.00        0.44      1.70 o
  16   5   0        0.37        0.00      2.86 o
  17   5   0        0.07        1.65      4.04 o
   0   6   0       20.82       27.58      4.38 o
   1   6   0        1.44        7.48      2.22 o
   2   6   0       81.43       86.24     11.06 o
   3   6   0        0.06        4.11      2.06 o
   4   6   0      222.30      216.90     11.93 o
   5   6   0       41.63       40.49      8.95 o
   6   6   0      734.72      770.54     40.22 o
   7   6   0        2.14       25.54      7.57 o
   8   6   0       73.13       61.44      6.34 o
   9   6   0       21.27       25.26      3.67 o
  10   6   0        1.15        0.89      1.67 o
  11   6   0        6.81        6.46      2.70 o
  12   6   0        0.69        1.24      2.04 o
  13   6   0        1.59        1.64      2.42 o
  14   6   0        2.12        0.09      3.21 o
  15   6   0        0.04        0.12      2.59 o
  16   6   0        2.34        3.53      3.63 o
   1   7   0       89.68       97.36      7.08 o
   2   7   0       21.03       29.57      3.81 o
   3   7   0       70.35       90.68      8.12 o
   4   7   0      125.99      114.82      8.40 o
   5   7   0       55.43       63.97      9.85 o
   6   7   0        0.04        0.47      3.31 o
   7   7   0        5.87        9.03      4.33 o
   8   7   0        4.26        4.25      4.43 o
   9   7   0       15.51       13.12      4.95 o
  10   7   0        0.35        0.03      1.58 o
  11   7   0        1.15        3.58      3.44 o
  12   7   0        0.85        1.30      3.05 o
  13   7   0        0.22        0.71      3.09 o
  14   7   0        2.74        3.55      4.38 o
   0   8   0        2.94        3.48      3.60 o
   1   8   0      161.14      202.68     12.91 o
   2   8   0        0.59        0.94      1.90 o
   3   8   0        0.27        0.12      1.58 o
   4   8   0        2.70        2.23      1.74 o
   5   8   0       12.89       13.84      6.11 o
   6   8   0        9.36        9.39      6.03 o
   7   8   0        2.77        2.26      3.39 o
   8   8   0        0.49        3.73      4.18 o
   9   8   0       15.70       16.98      7.08 o
  10   8   0        3.95        7.64      9.77 o
  11   8   0        2.85        3.18      3.95 o
  12   8   0        0.65       -0.64      4.07 o
   1   9   0        0.15       -0.07      2.17 o
   2   9   0       18.97       20.71      4.99 o
   3   9   0        7.36        8.91      3.65 o
   4   9   0        3.40        5.06      2.98 o
   5   9   0        0.11        4.38      3.38 o
   6   9   0        8.83        4.37      4.32 o
   7   9   0        1.58        2.04      3.10 o
   8   9   0        3.18        2.37      3.37 o
   9   9   0        5.52        5.07      3.63 o
  10   9   0        0.46        3.33     10.47 o
   0  10   0        6.42        9.43      6.12 o
   1  10   0       15.56       17.09      6.27 o
   2  10   0       13.08       12.90      4.44 o
   3  10   0       25.12       24.20      7.40 o
   4  10   0        7.04        7.62      4.25 o
   5  10   0        7.65        9.66      5.43 o
   6  10   0        2.63        1.79      3.15 o
   7  10   0        8.21       13.69     25.33 o
 -19   0   1        9.26       12.56      9.64 o
 -17   0   1        8.52        7.43      9.90 o
 -15   0   1       84.51       93.73     13.98 o
 -13   0   1       17.26       20.84      7.45 o
 -11   0   1      140.40      140.18     13.52 o
  -9   0   1       82.51       77.27      9.78 o
  -7   0   1      201.58      195.82      9.49 o
  -5   0   1      235.07      237.82      9.23 o
  -3   0   1    10763.78    10775.70    779.44 o
   3   0   1     1140.63      960.96     58.82 o
   5   0   1        0.89        1.55      1.45 o
   7   0   1       52.83       71.24      6.25 o
   9   0   1       43.97       38.89      5.09 o
  11   0   1       27.59       24.30      6.07 o
  13   0   1      124.21      153.63     22.14 o
  15   0   1       64.65       98.27     21.39 o
  19   0   1        5.31       -0.27      7.04 o
 -19   1   1        6.55        7.61      5.79 o
 -18   1   1        0.30       -0.15      3.15 o
 -17   1   1       21.90       18.55      9.27 o
 -16   1   1       14.88       15.30      6.10 o
 -15   1   1       46.80       57.76      8.14 o
 -14   1   1       26.36       28.41      6.85 o
 -13   1   1      117.12      109.55      9.27 o
 -12   1   1      114.52      112.53     10.51 o
 -11   1   1      340.42      333.02     16.96 o
 -10   1   1       47.78       46.86      5.76 o
  -9   1   1      117.31      122.31      8.10 o
  -8   1   1       81.36       71.47      5.00 o
  -7   1   1      964.45      876.58     30.38 o
  -6   1   1      829.15      787.19     25.53 o
  -5   1   1     8364.34     7800.69    390.17 o
  -4   1   1     1879.67     1649.54     64.50 o
  -3   1   1    36631.88    49194.70   4214.27 o
  -2   1   1    14216.42    17260.67    915.96 o
   1   1   1      159.31      132.82      9.28 o
   2   1   1     1771.17     1580.69     52.60 o
   3   1   1      965.79      715.96     24.65 o
   4   1   1      970.81      732.88     35.64 o
   5   1   1       23.96       23.21      2.40 o
   6   1   1      123.32      114.61      5.08 o
   7   1   1     1704.21     1547.93     56.94 o
   8   1   1       38.10       38.74      3.78 o
   9   1   1        1.57        3.07      1.57 o
  10   1   1       85.93       89.48      8.78 o
  11   1   1       21.99       27.73      4.69 o
  12   1   1       74.25       95.77     11.42 o
  13   1   1       26.79       20.27      4.78 o
  14   1   1        0.25        1.76      2.47 o
  15   1   1        1.59        0.36      3.61 o
  16   1   1       30.75       50.15     10.90 o
  17   1   1        1.90        6.00      4.16 o
  18   1   1        0.04        2.66      3.97 o
  19   1   1        1.36        0.11      3.47 o
 -19   2   1        2.12        2.68      4.44 o
 -18   2   1        7.87        2.99      4.21 o
 -17   2   1        7.34        3.13      3.97 o
 -16   2   1       15.16       14.94      5.78 o
 -15   2   1        0.69        5.45      4.16 o
 -14   2   1        2.70        0.52      2.96 o
 -13   2   1       22.15       25.31      5.58 o
 -12   2   1       15.82       21.78      6.31 o
 -11   2   1       91.63       97.11      7.89 o
 -10   2   1      197.60      207.52     12.17 o
  -9   2   1      582.90      618.79     27.72 o
  -8   2   1      277.98      261.03     12.36 o
  -7   2   1      321.72      341.05     14.42 o
  -6   2   1     6631.41     6682.87    341.16 o
  -5   2   1     5170.80     4691.63    210.43 o
  -4   2   1      210.03      166.12      6.32 o
  -3   2   1    13543.50    15346.64    836.89 o
  -2   2   1      236.24      169.90      4.16 o
  -1   2   1     3506.76     3202.01     95.78 o
   0   2   1     2853.30     2751.32    113.67 o
   1   2   1     1803.84     1577.14     51.90 o
   2   2   1      363.51      326.20      8.91 o
   3   2   1      311.36      294.74     10.32 o
   4   2   1       17.93       23.32      2.85 o
   5   2   1      127.35      100.52      4.36 o
   6   2   1       86.37       89.02      6.01 o
   7   2   1       45.90       49.85      3.91 o
   8   2   1      104.62      105.02      5.91 o
   9   2   1      172.39      164.35     10.25 o
  10   2   1        2.93        0.17      2.18 o
  11   2   1        0.49        0.95      2.05 o
  12   2   1        1.67        0.96      2.80 o
  13   2   1        1.29        1.34      3.03 o
  14   2   1       16.73       17.95      4.85 o
  15   2   1        0.11       -0.88      2.00 o
  16   2   1        7.46        3.57      3.58 o
  17   2   1        4.70        4.27      4.51 o
  18   2   1        3.97        1.70      4.00 o
 -19   3   1        1.76       -0.53      6.64 o
 -18   3   1        1.50       -2.01      2.73 o
 -17   3   1       18.54       15.35      9.60 o
 -16   3   1        9.59        6.13      4.13 o
 -15   3   1        7.63        3.76      3.94 o
 -14   3   1       73.90       81.17     13.51 o
 -13   3   1       14.57       15.69      5.09 o
 -12   3   1      113.13      125.72     14.95 o
 -11   3   1       11.08       11.02      4.49 o
 -10   3   1      188.90      197.77     12.30 o
  -9   3   1      226.48      246.64     13.69 o
  -8   3   1     1446.26     1486.13     71.55 o
  -7   3   1      266.61      267.62     13.22 o
  -6   3   1     2502.44     2310.14     84.18 o
  -5   3   1      507.43      484.11     15.91 o
  -4   3   1      622.06      638.33     25.23 o
  -3   3   1      799.93      790.58     20.55 o
  -2   3   1      318.02      303.43      7.44 o
  -1   3   1      767.60      725.01     24.30 o
   0   3   1      167.58      167.73      6.52 o
   1   3   1        1.47        1.74      0.83 o
   2   3   1      969.85      938.39     60.41 o
   3   3   1       79.39       86.36      5.03 o
   4   3   1     2977.74     2882.77    108.64 o
   5   3   1      937.78      838.72     26.24 o
   6   3   1        4.31        3.94      1.23 o
   7   3   1      285.71      268.69     16.71 o
   8   3   1       41.10       44.37      4.75 o
   9   3   1        1.14        0.48      1.46 o
  10   3   1      170.73      171.66     10.31 o
  11   3   1      112.82      107.59      9.85 o
  12   3   1        9.41       15.85      5.40 o
  13   3   1        1.03        4.30      3.03 o
  14   3   1       16.47       22.94      6.82 o
  15   3   1        4.69        4.02      3.26 o
  16   3   1        1.93        5.82      4.24 o
  17   3   1        2.33        1.83      2.61 o
  18   3   1        0.97        0.31      4.28 o
 -18   4   1        4.87        2.93      3.77 o
 -17   4   1        0.90        1.73      3.16 o
 -16   4   1        0.01       -0.38      2.18 o
 -15   4   1       15.18       17.00      6.10 o
 -14   4   1       13.86        9.93      3.77 o
 -13   4   1       31.39       31.84      7.98 o
 -12   4   1       88.53       95.00     11.21 o
 -11   4   1       61.40       65.46      9.06 o
 -10   4   1       63.77       66.93      6.60 o
  -9   4   1       18.34       20.73      3.36 o
  -8   4   1      375.70      395.89     17.88 o
  -7   4   1        3.95        5.34      1.61 o
  -6   4   1      223.02      197.49      9.36 o
  -5   4   1      119.30      101.90      6.04 o
  -3   4   1      812.75      836.38     23.52 o
  -2   4   1       11.16       25.73      9.23 o
  -1   4   1      796.75      715.97     29.27 o
   0   4   1      107.47      153.41      6.45 o
   2   4   1       16.21       45.26      9.97 o
   3   4   1       65.83       66.92      3.45 o
   4   4   1      457.05      440.33     42.86 o
   5   4   1       86.45       88.32      4.21 o
   6   4   1       45.89       46.90      4.77 o
   7   4   1      119.68      164.21     10.44 o
   8   4   1       28.46       30.15      3.58 o
   9   4   1      302.26      332.07     13.18 o
  10   4   1       13.07        7.17      2.09 o
  11   4   1      240.40      281.40     17.98 o
  12   4   1       44.80       45.40      7.21 o
  13   4   1       18.52       19.06      4.72 o
  14   4   1       10.16       12.14      5.16 o
  15   4   1        3.25        2.19      3.83 o
  16   4   1        0.11       -1.41      3.18 o
  17   4   1        1.08        0.98      3.77 o
 -17   5   1        2.27        3.59      3.99 o
 -16   5   1        0.00        0.91      2.49 o
 -15   5   1        1.33        0.47      1.65 o
 -14   5   1        1.66        1.13      1.96 o
 -13   5   1        1.56        0.98      2.06 o
 -12   5   1       10.82        5.96      2.57 o
 -11   5   1      132.96      146.19     13.37 o
 -10   5   1        0.01        3.86      2.95 o
  -9   5   1      465.64      501.40     27.12 o
  -8   5   1       95.93       98.15      9.90 o
  -7   5   1      130.27      160.35     11.79 o
  -6   5   1      122.34      136.53      8.57 o
  -5   5   1        5.98        8.66      2.26 o
  -4   5   1      195.08      197.13     10.57 o
  -3   5   1       18.26       26.56      3.77 o
  -2   5   1      100.90      104.25      8.83 o
  -1   5   1      254.36      265.60     25.54 o
   0   5   1      444.15      458.70     18.56 o
   1   5   1      554.56      595.49     19.11 o
   2   5   1      458.95      457.03     23.43 o
   3   5   1       55.94       52.45      3.92 o
   4   5   1       10.33        6.33      3.26 o
   5   5   1       15.99       20.23      3.17 o
   6   5   1       10.03        3.56      2.14 o
   7   5   1       18.54       27.95      3.68 o
   8   5   1       56.22       45.72      5.83 o
   9   5   1      228.84      263.87     14.06 o
  10   5   1       13.01       14.01      3.04 o
  11   5   1        2.35        1.90      2.07 o
  12   5   1       12.91        7.76      2.92 o
  13   5   1        8.44        7.08      2.96 o
  14   5   1        0.57        0.69      1.81 o
  15   5   1        0.06        0.01      2.57 o
  16   5   1        3.47        4.00      4.42 o
  17   5   1        6.80        7.67      5.57 o
 -16   6   1        0.82        1.98      3.90 o
 -15   6   1        0.95        6.33      5.37 o
 -14   6   1        1.04        1.63      2.63 o
 -13   6   1        1.65        4.66      3.22 o
 -12   6   1        3.60        4.45      2.27 o
 -11   6   1        8.40        7.57      3.15 o
 -10   6   1        0.93        1.61      2.04 o
  -9   6   1        5.98        7.12      2.60 o
  -8   6   1       68.58       75.39      8.52 o
  -7   6   1      124.80      122.54     11.93 o
  -6   6   1       11.29        4.66      2.60 o
  -5   6   1       21.26       17.26      3.83 o
  -4   6   1      192.15      184.54     13.08 o
  -3   6   1       10.99       18.33      4.23 o
  -2   6   1       27.15       36.56      5.52 o
  -1   6   1        6.68       15.44      3.44 o
   0   6   1      178.17      199.73      9.63 o
   1   6   1        0.15        1.55      1.58 o
   2   6   1       32.78       24.23      4.22 o
   3   6   1       17.94       22.90      6.56 o
   4   6   1       19.95       19.80      8.59 o
   5   6   1       14.28        7.02      4.05 o
   6   6   1      142.37      136.87     11.01 o
   7   6   1       40.52       68.50      9.64 o
   8   6   1       39.95       31.82      6.85 o
   9   6   1        9.27        4.46      1.83 o
  10   6   1       14.93       11.34      2.55 o
  11   6   1       13.21       10.08      3.05 o
  12   6   1        0.83        2.36      1.95 o
  13   6   1        0.21       -0.57      2.74 o
  14   6   1        0.32        0.62      2.93 o
  15   6   1        1.09        1.66      3.38 o
 -15   7   1        6.27        0.34      7.93 o
 -14   7   1        0.52       -1.33      3.34 o
 -13   7   1        0.01        2.07      3.30 o
 -12   7   1        1.37        0.11      2.37 o
 -11   7   1        9.43        7.30      3.66 o
 -10   7   1        0.04       -0.50      1.88 o
  -9   7   1      130.07      141.05     12.41 o
  -8   7   1        1.27        3.18      3.80 o
  -7   7   1       42.17       46.32      8.61 o
  -6   7   1      106.97      105.89     12.42 o
  -5   7   1       23.12       21.78      5.73 o
  -4   7   1      199.79      169.22     12.08 o
  -3   7   1       57.80       69.63      8.46 o
  -2   7   1        0.52        0.01      1.34 o
  -1   7   1       20.58       27.55      4.75 o
   0   7   1       70.99       72.08      7.07 o
   1   7   1      335.35      435.64     19.41 o
   2   7   1        0.50       -0.90      1.75 o
   3   7   1       60.64       79.25      7.69 o
   4   7   1       89.53       54.67     26.59 o
   5   7   1       26.03       20.37      4.46 o
   6   7   1      174.18      161.47     15.71 o
   7   7   1        6.67       10.21      4.08 o
   8   7   1        0.01        1.25      2.33 o
   9   7   1        0.87       -0.14      2.93 o
  10   7   1        2.71        0.81      2.56 o
  11   7   1        0.04        2.78      4.37 o
  12   7   1        0.09        2.55      3.94 o
  13   7   1        9.14        7.34      4.52 o
  14   7   1        0.06       -0.17      3.31 o
 -13   8   1        2.79        1.16      3.44 o
 -12   8   1        0.29       -0.45      2.90 o
 -11   8   1        0.01        1.55      3.99 o
 -10   8   1        0.89        2.45      3.44 o
  -9   8   1        3.29        8.40      6.48 o
  -8   8   1       14.28       11.41      6.85 o
  -7   8   1        2.95        3.56      5.69 o
  -6   8   1        9.17        7.58      3.60 o
  -5   8   1        1.53        1.59      2.52 o
  -4   8   1       63.63       64.40      8.14 o
  -3   8   1       63.26       69.95      6.57 o
  -2   8   1      120.18      155.60     12.92 o
  -1   8   1       16.27       21.56      5.13 o
   0   8   1       12.32       16.45      3.95 o
   1   8   1       54.84       54.08      6.98 o
   2   8   1        0.05        0.66      1.80 o
   3   8   1       91.77      109.18      8.74 o
   4   8   1        9.25        8.09      3.70 o
   5   8   1        9.48        8.05      3.21 o
   6   8   1        1.92        6.83      4.42 o
   7   8   1        6.80        5.55      5.61 o
   8   8   1        4.84        6.00      3.26 o
   9   8   1        0.18        0.92      3.00 o
  10   8   1        5.00        5.14      4.43 o
  11   8   1        0.21        4.93      9.63 o
  12   8   1        5.56        5.36      7.14 o
 -10   9   1        1.90        4.59      5.15 o
  -9   9   1        2.78        1.86      5.19 o
  -8   9   1        0.16        3.88      5.26 o
  -7   9   1        1.96        4.66      6.35 o
  -6   9   1        0.88       -2.31      3.55 o
  -5   9   1       28.08       21.82      6.47 o
  -4   9   1        0.37       -0.73      1.47 o
  -3   9   1       18.89       16.21      4.46 o
  -2   9   1       40.90       51.32      7.45 o
  -1   9   1       66.32       75.77      8.56 o
   0   9   1       72.90      108.47     10.54 o
   1   9   1        4.16        4.96      2.78 o
   2   9   1       30.74       26.54      5.33 o
   3   9   1        5.09        5.33      2.97 o
   4   9   1        1.51        4.52      2.89 o
   5   9   1        5.00        9.42      5.58 o
   6   9   1        0.12        4.40      3.11 o
   7   9   1        1.53        1.82      3.06 o
   8   9   1        0.99        2.52      4.90 o
   9   9   1       13.74       13.56      5.26 o
  10   9   1        1.08        2.59      8.77 o
  -7  10   1        3.51        4.33      6.74 o
  -6  10   1        1.48        9.26      7.27 o
  -5  10   1        2.01        6.32      5.00 o
  -4  10   1       26.58       35.22      9.49 o
  -3  10   1        1.51        2.34      3.30 o
  -2  10   1       18.91       27.86      6.81 o
  -1  10   1        1.22        1.80      3.04 o
   0  10   1       18.95       21.30      7.37 o
   1  10   1        0.39       -0.03      2.16 o
   2  10   1        3.14        7.65      6.73 o
   3  10   1        0.08        1.54      2.85 o
   4  10   1        2.73        4.47      4.63 o
   5  10   1        0.06        0.76      2.65 o
   6  10   1        0.00        2.47      3.62 o
 -18   0   2        0.87        4.31      5.59 o
 -16   0   2        1.60        6.95      8.55 o
 -14   0   2      278.74      299.10     25.48 o
 -12   0   2      209.71      220.48     20.32 o
 -10   0   2       93.70       88.27      9.29 o
  -8   0   2     1960.85     1833.02     95.80 o
  -6   0   2      594.27      523.73     21.55 o
  -4   0   2      478.78      434.21     16.84 o
  -2   0   2     8452.62     8892.00    925.09 o
   2   0   2    13642.90    15596.23   1281.51 o
   4   0   2     1249.72     1000.55     43.36 o
   6   0   2     1243.16     1238.95     60.04 o
   8   0   2      304.36      345.42     19.84 o
  10   0   2      347.62      322.08     22.72 o
  12   0   2       32.94       37.62     10.83 o
  14   0   2        1.15        2.54      4.21 o
  16   0   2        9.13        4.69      6.07 o
  18   0   2       49.93      103.18     19.74 o
 -19   1   2        6.85        5.54      6.11 o
 -18   1   2        1.48        4.19      4.21 o
 -17   1   2        1.53        2.80      3.05 o
 -16   1   2        0.04        0.39      4.31 o
 -15   1   2        9.63       10.61      4.58 o
 -14   1   2        0.47        0.37      1.93 o
 -13   1   2       73.60       89.22     11.84 o
 -12   1   2        0.64        0.10      1.72 o
 -11   1   2        2.70        5.49      2.16 o
 -10   1   2      262.76      240.55     12.29 o
  -9   1   2      163.38      158.75      8.51 o
  -8   1   2       75.83       54.11      4.11 o
  -7   1   2      136.44      110.46      6.08 o
  -6   1   2      496.62      477.50     16.84 o
  -5   1   2     2045.25     2015.59     81.53 o
  -4   1   2     2974.89     2567.05     91.56 o
  -3   1   2      355.26      294.94     12.85 o
  -2   1   2      441.64      366.82      8.93 o
  -1   1   2      786.01      693.46     13.54 o
   0   1   2      483.49      342.26      6.24 o
   1   1   2      510.87      390.47     17.59 o
   2   1   2     5501.76     4957.03    232.77 o
   3   1   2        9.71        3.12      1.65 o
   4   1   2      499.36      419.89     22.48 o
   5   1   2      525.25      497.20     16.32 o
   6   1   2       17.34       16.97      3.01 o
   7   1   2       51.86       49.85      3.62 o
   8   1   2      214.39      207.74      8.72 o
   9   1   2       26.95       23.92      4.56 o
  10   1   2      125.12      138.44     10.11 o
  11   1   2       24.48       29.94      4.68 o
  12   1   2        0.05       -0.03      2.42 o
  13   1   2       87.06      107.46     13.80 o
  14   1   2       65.87      101.25     10.54 o
  15   1   2       10.62       15.45      5.90 o
  16   1   2        3.50        0.34      3.57 o
  17   1   2        5.90        5.98      4.52 o
  18   1   2        0.00       -0.49      2.76 o
 -19   2   2        7.21        9.34      7.48 o
 -18   2   2        0.54        0.21      3.74 o
 -17   2   2       40.81       27.28      8.42 o
 -16   2   2        3.06        4.14      3.52 o
 -15   2   2       26.69       19.95      5.82 o
 -14   2   2       53.72       58.08      7.21 o
 -13   2   2       14.65       22.56      4.96 o
 -12   2   2        0.05        0.20      2.05 o
 -11   2   2        7.77        6.75      2.97 o
 -10   2   2        8.83        8.61      3.01 o
  -9   2   2     1003.04     1063.34     43.65 o
  -8   2   2     1320.62     1255.95     49.71 o
  -7   2   2     1922.48     1714.47     67.03 o
  -6   2   2      164.26      172.54      8.73 o
  -5   2   2     5092.41     4764.46    214.96 o
  -4   2   2       73.42       74.97      4.07 o
  -3   2   2      132.30      148.93      5.24 o
  -2   2   2      189.74      168.43     12.21 o
  -1   2   2      734.87      618.36     13.14 o
   0   2   2      623.18      507.58     19.02 o
   1   2   2     4571.70     3986.50    231.59 o
   2   2   2       38.11       44.40      2.87 o
   3   2   2      313.60      277.42     12.13 o
   4   2   2       25.79       16.84      6.21 o
   5   2   2      445.58      479.47     15.13 o
   6   2   2       25.98       29.18      4.56 o
   7   2   2       20.17       23.68      2.52 o
   8   2   2       82.58       95.38      7.85 o
   9   2   2      150.60      170.58     12.35 o
  10   2   2       15.18       16.53      3.23 o
  11   2   2        9.82        7.55      2.73 o
  12   2   2        2.23        1.35      2.15 o
  13   2   2       28.30       36.87      8.61 o
  14   2   2       26.03       24.81      6.16 o
  15   2   2       30.84       33.32      9.81 o
  16   2   2        0.17        0.48      2.58 o
  17   2   2        0.16       -0.27      2.49 o
  18   2   2        1.10       -0.44      2.86 o
 -19   3   2        1.20        3.59      4.82 o
 -18   3   2        3.31        1.78      3.87 o
 -17   3   2        1.90        0.30      3.48 o
 -16   3   2       12.27        3.14      3.14 o
 -15   3   2        0.12       -0.03      4.19 o
 -14   3   2       72.11       85.57     10.01 o
 -13   3   2        8.37        9.21      5.30 o
 -12   3   2      629.53      725.78     36.92 o
 -11   3   2       31.02       38.29      6.25 o
 -10   3   2      176.68      170.58     11.06 o
  -9   3   2      708.60      739.80     32.24 o
  -8   3   2     4395.71     4446.83    226.66 o
  -7   3   2     1159.68     1110.53     36.85 o
  -6   3   2     1407.84     1406.91     47.05 o
  -5   3   2      107.41       99.95      5.18 o
  -4   3   2     5119.44     4968.11    207.09 o
  -3   3   2      117.21      106.62      5.17 o
  -2   3   2      612.84      628.66     20.18 o
  -1   3   2       79.05       75.09      4.04 o
   0   3   2      121.45      101.19      4.12 o
   1   3   2      112.02       87.14     17.63 o
   2   3   2       34.44       43.63      2.69 o
   3   3   2      324.42      319.33     21.80 o
   4   3   2      164.45      179.08      6.36 o
   5   3   2       17.25       24.04      5.08 o
   6   3   2      138.26      161.28      7.50 o
   7   3   2        0.10        2.97      1.24 o
   8   3   2      153.30      159.94      9.53 o
   9   3   2        9.96       12.21      2.79 o
  10   3   2        8.57       10.46      3.67 o
  11   3   2       34.68       39.90      7.67 o
  12   3   2        6.39        8.09      4.18 o
  13   3   2        4.14        1.81      2.26 o
  14   3   2        0.00        0.36      2.75 o
  15   3   2        6.80        5.48      4.52 o
  16   3   2        1.07        1.19      3.30 o
  17   3   2        4.58        1.72      3.28 o
  18   3   2        4.18        6.13      4.17 o
 -18   4   2        3.46        0.80      3.15 o
 -17   4   2        1.33        0.17      2.90 o
 -16   4   2        5.62        2.62      3.24 o
 -15   4   2        4.83        5.18      3.89 o
 -14   4   2        5.23        3.38      3.44 o
 -13   4   2        1.06        3.83      2.97 o
 -12   4   2        8.32        9.15      3.52 o
 -11   4   2     1293.64     1420.19     60.86 o
 -10   4   2      633.21      690.47     32.58 o
  -9   4   2      250.69      276.57     12.98 o
  -8   4   2      317.63      345.11     15.45 o
  -7   4   2      269.88      287.75     12.30 o
  -6   4   2       27.41       33.53      3.43 o
  -5   4   2       42.31       44.62      4.18 o
  -4   4   2      520.51      488.16     13.99 o
  -3   4   2        0.67        0.27      0.70 o
  -2   4   2      174.78      167.48      7.70 o
  -1   4   2      799.53      829.96     34.02 o
   0   4   2       12.86       13.13      3.46 o
   1   4   2      554.41      566.76     27.43 o
   2   4   2      217.68      221.95      8.06 o
   3   4   2       60.85       75.43     22.06 o
   4   4   2        0.28        0.52      0.93 o
   5   4   2        3.12        2.80      1.42 o
   6   4   2       57.07       61.54      3.60 o
   7   4   2      107.70       88.17      9.21 o
   8   4   2       11.21        6.66      1.69 o
   9   4   2        0.37        1.04      0.94 o
  10   4   2        2.05        2.85      2.43 o
  11   4   2        9.59       14.64      4.04 o
  12   4   2       12.61       10.43      4.59 o
  13   4   2        8.11        8.29      3.63 o
  14   4   2        4.26        6.10      4.14 o
  15   4   2        0.75        0.37      2.96 o
  16   4   2        0.71        1.13      2.83 o
  17   4   2        0.49        1.24      4.18 o
 -17   5   2        1.34       -0.30      2.28 o
 -16   5   2        6.44        2.99      2.72 o
 -15   5   2       18.77       10.22      4.62 o
 -14   5   2       23.34       17.33      5.30 o
 -13   5   2        1.05        0.64      3.23 o
 -12   5   2        7.86        6.69      3.26 o
 -11   5   2      126.18      137.15     10.75 o
 -10   5   2       21.30       22.20      4.70 o
  -9   5   2       58.68       46.58      5.39 o
  -8   5   2        0.02       10.24      4.04 o
  -7   5   2      107.10      114.65      7.84 o
  -6   5   2        0.00        0.53      1.24 o
  -5   5   2       45.00       37.95      3.93 o
  -4   5   2      226.29      219.59     10.84 o
  -3   5   2        3.34        3.54      1.91 o
  -2   5   2        1.48        7.83      4.22 o
  -1   5   2       91.15      108.44     10.80 o
   0   5   2        7.15       23.61      5.24 o
   1   5   2       59.90       47.55      4.15 o
   2   5   2      195.31      224.89     12.63 o
   3   5   2      134.55      132.27     23.00 o
   4   5   2       81.77       97.97     17.67 o
   5   5   2        0.15       -1.52      1.69 o
   6   5   2      212.58      188.79     37.63 o
   7   5   2       81.40       84.39     18.44 o
   8   5   2      167.25      198.12     17.07 o
   9   5   2       18.56       28.01      3.50 o
  10   5   2       63.16       62.46      4.42 o
  11   5   2       13.27       14.67      4.36 o
  12   5   2        3.56        3.66      2.13 o
  13   5   2        5.38        2.06      2.21 o
  14   5   2        0.28       33.03     49.93 o
  15   5   2        0.04       -0.26      2.51 o
  16   5   2        0.20       -0.58      3.23 o
 -16   6   2        0.01        1.22      3.37 o
 -15   6   2        1.35        0.79      2.95 o
 -14   6   2       68.15       54.17     16.04 o
 -13   6   2        1.58        2.33      2.28 o
 -12   6   2       10.22        3.26      3.35 o
 -11   6   2        0.03        1.44      2.21 o
 -10   6   2        8.01        3.62      2.39 o
  -9   6   2       88.55       84.87      7.96 o
  -8   6   2       97.56      109.62     10.35 o
  -7   6   2      278.81      289.96     14.69 o
  -6   6   2       57.27       60.08      8.79 o
  -5   6   2        3.24        4.92      1.82 o
  -4   6   2        0.24        6.36      2.24 o
  -3   6   2      268.92      280.61     16.59 o
  -2   6   2      479.71      498.05     36.55 o
  -1   6   2       70.85       78.87     11.23 o
   0   6   2      190.63      225.76     14.78 o
   1   6   2      331.20      367.89     13.76 o
   2   6   2        0.85       -0.36      1.10 o
   3   6   2        0.04        0.48      1.42 o
   4   6   2      181.10      192.44     16.77 o
   5   6   2       31.85       71.54     23.79 o
   6   6   2      426.85      404.60     38.87 o
   7   6   2        9.28        8.58      3.67 o
   8   6   2        5.65        6.21      2.74 o
   9   6   2        1.14       -0.44      1.79 o
  10   6   2        4.16        6.27      3.66 o
  11   6   2        3.38        2.66      2.76 o
  12   6   2        3.77        3.09      3.17 o
  13   6   2        4.83        1.21      2.21 o
  14   6   2        7.09        3.96      3.87 o
  15   6   2        1.44        1.09      3.24 o
 -15   7   2        0.51        6.12      6.26 o
 -14   7   2        1.50        4.96      5.06 o
 -13   7   2        1.89        2.44      3.66 o
 -12   7   2        2.07        1.44      2.34 o
 -11   7   2        0.03        0.35      1.75 o
 -10   7   2       11.11        6.40      3.24 o
  -9   7   2        0.10        0.99      2.00 o
  -8   7   2        4.99        5.16      2.90 o
  -7   7   2        0.44        1.99      1.98 o
  -6   7   2      330.21      312.27     31.26 o
  -5   7   2        3.57        3.05      2.55 o
  -4   7   2       27.87       40.10      5.46 o
  -3   7   2        2.92        4.57      2.54 o
  -2   7   2       22.38       23.04      3.65 o
  -1   7   2       12.87       21.14      3.39 o
   0   7   2        0.71        4.44      2.48 o
   1   7   2        2.54        6.70      2.87 o
   2   7   2       75.89       82.94      5.83 o
   3   7   2      250.20      247.12     11.92 o
   4   7   2        2.50        1.03      2.55 o
   5   7   2       41.38       40.18      5.73 o
   6   7   2        0.68        0.57      2.52 o
   7   7   2       23.77       23.11      8.58 o
   8   7   2       35.25       27.87     11.48 o
   9   7   2       27.20       13.15      6.14 o
  10   7   2        1.11       -1.04      1.95 o
  11   7   2        1.24        2.15      3.32 o
  12   7   2        6.87        5.53      4.03 o
  13   7   2        1.47        3.33      3.64 o
  14   7   2        2.26        4.73     10.45 o
 -13   8   2        2.40        0.56      4.41 o
 -12   8   2        1.50        0.64      2.61 o
 -11   8   2        8.52        4.31      4.98 o
 -10   8   2        1.10        0.06      3.38 o
  -9   8   2        0.22       -0.26      2.97 o
  -8   8   2        3.09        7.14      7.16 o
  -7   8   2        4.73        3.78      4.78 o
  -6   8   2        3.89        1.57      4.52 o
  -5   8   2       38.87       34.15     15.15 o
  -4   8   2        1.56        1.42      2.73 o
  -3   8   2       74.62       68.52     11.49 o
  -2   8   2       57.36       74.87      7.84 o
  -1   8   2        0.54        2.04      2.96 o
   0   8   2        2.11        9.43      4.17 o
   1   8   2       45.13       52.32      5.84 o
   2   8   2        7.75        9.79      3.57 o
   3   8   2       89.56       95.38      6.64 o
   4   8   2       16.57       16.37      5.16 o
   5   8   2        9.56        8.68      3.34 o
   6   8   2        1.04        1.15      2.56 o
   7   8   2        0.90       -1.42      3.06 o
   8   8   2        0.07       -0.46      1.67 o
   9   8   2       17.68       14.62      6.70 o
  10   8   2        4.52        4.45      3.72 o
  11   8   2        1.89        6.79     17.32 o
  12   8   2       11.72       21.48     16.33 o
 -10   9   2        6.64        8.72      8.05 o
  -9   9   2        0.74        2.82      6.26 o
  -8   9   2        1.33        6.24      7.60 o
  -7   9   2        1.84        3.17      5.05 o
  -6   9   2        6.08        7.46      6.42 o
  -5   9   2       14.06       12.30      5.56 o
  -4   9   2        0.82        1.78      2.51 o
  -3   9   2       45.83       56.51      8.20 o
  -2   9   2        4.02        5.39      2.91 o
  -1   9   2        0.25        1.75      1.86 o
   0   9   2       31.15       37.33      6.56 o
   1   9   2       49.86       59.60      7.41 o
   2   9   2        2.72        2.54      1.94 o
   3   9   2        0.01       -0.02      2.50 o
   4   9   2        2.17        0.53      2.62 o
   5   9   2        2.80        2.29      2.07 o
   6   9   2        0.01       -0.02      3.35 o
   7   9   2        4.28        4.66      3.73 o
   8   9   2        0.05        1.11      6.75 o
   9   9   2        1.17       10.41     20.06 o
  -7  10   2        3.94        2.02      4.75 o
  -6  10   2        4.00        1.77      4.01 o
  -5  10   2       34.89       50.74     10.21 o
  -4  10   2        0.82       -0.24      1.92 o
  -3  10   2        0.03        0.08      2.27 o
  -2  10   2       31.35       32.70      7.41 o
  -1  10   2        1.14        2.09      4.61 o
   0  10   2       17.84       18.24      5.15 o
   1  10   2        7.77        9.67      5.77 o
   2  10   2        1.45        2.85      4.08 o
   3  10   2        1.77       -0.38      3.18 o
   4  10   2        5.47        3.30      3.05 o
   5  10   2        0.55       -1.96      8.91 o
   6  10   2        4.04        8.94      9.17 o
 -19   0   3        6.58        6.63      9.03 o
 -17   0   3        1.16       -2.05      4.84 o
 -15   0   3       48.89       69.23     18.06 o
 -13   0   3        0.02        1.43      4.05 o
 -11   0   3       10.65       14.46      4.18 o
  -9   0   3       51.42       59.57      6.07 o
  -7   0   3     2441.22     2280.26    125.11 o
  -5   0   3     3112.16     2653.35    134.73 o
  -3   0   3      775.50      584.78     20.79 o
  -1   0   3     8732.62     6630.23   1473.37 o
   1   0   3       15.36        6.25      2.90 o
   3   0   3      416.32      412.22     20.77 o
   5   0   3      406.76      418.22     18.88 o
   7   0   3      120.03      140.70     11.62 o
   9   0   3      367.07      374.06     23.91 o
  11   0   3        6.34        0.08      2.59 o
  13   0   3        4.46        3.69      4.84 o
  15   0   3       12.90        4.95      6.03 o
  17   0   3       20.38        0.61      6.13 o
 -20   1   3        2.97        2.15      4.24 o
 -19   1   3       35.61       66.63     16.64 o
 -18   1   3        9.99       18.07      8.95 o
 -17   1   3       35.35       40.17     10.97 o
 -16   1   3       12.13       16.23      5.31 o
 -15   1   3        1.58        1.89      3.52 o
 -14   1   3       21.07       26.94      6.12 o
 -13   1   3        0.22        0.85      1.88 o
 -12   1   3       27.23       31.37      4.88 o
 -11   1   3        8.82       14.39      4.10 o
 -10   1   3      134.92      140.62      8.23 o
  -9   1   3       26.12       40.14      3.96 o
  -8   1   3       52.17       62.86      6.29 o
  -7   1   3     1286.06     1170.62     41.53 o
  -6   1   3      206.95      171.13      6.57 o
  -5   1   3      542.40      449.25     12.96 o
  -4   1   3      251.46      177.90      5.86 o
  -3   1   3     2653.36     2087.95     61.17 o
  -2   1   3     1101.10      926.72     21.13 o
  -1   1   3    12641.06    13342.33    605.44 o
   0   1   3      107.33       70.90      3.95 o
   1   1   3     3572.26     3112.18    146.39 o
   2   1   3      244.55      155.82     14.40 o
   3   1   3      956.66     1113.92    157.95 o
   4   1   3       61.18       46.41      3.09 o
   5   1   3      119.62      126.29      5.28 o
   6   1   3      312.53      286.08     11.26 o
   7   1   3     1257.61     1395.32     85.05 o
   8   1   3        1.98        4.80      2.57 o
   9   1   3       32.45       39.95      5.11 o
  10   1   3       54.16       64.19      5.54 o
  11   1   3       11.05       11.56      3.26 o
  12   1   3        6.50        8.09      3.51 o
  13   1   3       30.93       43.04      7.77 o
  14   1   3        1.58        1.74      2.63 o
  15   1   3       57.66       89.70     11.68 o
  16   1   3       27.77       10.08     11.82 o
  17   1   3       35.15       13.28     14.49 o
  18   1   3        0.33        0.05      3.07 o
 -19   2   3        0.52        3.90      4.81 o
 -18   2   3        1.22        4.67      5.49 o
 -17   2   3       22.24       27.05      8.93 o
 -16   2   3       13.31       16.91      6.79 o
 -15   2   3       53.88       46.18     11.50 o
 -14   2   3       22.36       22.03      5.88 o
 -13   2   3        3.14        4.86      3.41 o
 -12   2   3       35.09       32.88      5.78 o
 -11   2   3      145.49      166.45     11.53 o
 -10   2   3      109.72      123.06      8.77 o
  -9   2   3       50.85       45.22      5.89 o
  -8   2   3        8.66       14.86      4.17 o
  -7   2   3       53.15       60.17      4.58 o
  -6   2   3      500.42      493.88     16.54 o
  -5   2   3       67.26       85.27      4.11 o
  -4   2   3      217.18      135.53      4.89 o
  -3   2   3      239.68      241.33      5.91 o
  -2   2   3      467.90      393.05     18.24 o
  -1   2   3      123.51      104.35      7.52 o
   0   2   3       37.98       30.02      4.04 o
   1   2   3      141.90      118.32      4.90 o
   2   2   3       16.06       16.64      0.82 o
   3   2   3      124.23      111.48      4.72 o
   4   2   3      114.85      138.16      5.87 o
   5   2   3     1420.97     1542.33    146.59 o
   6   2   3      376.46      361.29     29.14 o
   7   2   3      202.90      192.93     13.52 o
   8   2   3      378.56      371.03     40.34 o
   9   2   3      133.34      120.00     10.88 o
  10   2   3       51.48       52.04      7.02 o
  11   2   3       11.29       14.04      3.51 o
  12   2   3      392.57      534.15     32.93 o
  13   2   3        8.15        7.37      3.56 o
  14   2   3        2.62        5.68      3.96 o
  15   2   3        6.59        9.07      6.36 o
  16   2   3       38.25       31.74     11.70 o
  17   2   3        8.89        8.03      5.34 o
  18   2   3        0.06       -0.82      2.90 o
 -19   3   3        0.73        2.69      3.35 o
 -18   3   3        2.89        7.82      5.18 o
 -17   3   3        4.25        3.17      3.29 o
 -16   3   3        9.59        7.77      4.63 o
 -15   3   3       30.21       35.81      6.68 o
 -14   3   3       65.56       78.72     10.21 o
 -13   3   3        1.17        0.17      2.81 o
 -12   3   3        0.37        4.13      3.11 o
 -11   3   3      199.97      212.20     14.47 o
 -10   3   3      686.63      710.96     30.58 o
  -9   3   3        1.35       10.57      3.33 o
  -8   3   3       90.33      124.45     11.25 o
  -6   3   3       48.96       62.70      4.84 o
  -5   3   3       38.10       30.40      2.63 o
  -4   3   3     1971.88     1976.68     80.87 o
  -3   3   3        2.59        2.10      1.11 o
  -2   3   3      150.59      124.45      4.34 o
  -1   3   3      544.48      538.58     26.46 o
   0   3   3       55.81       52.96      3.16 o
   1   3   3       17.00       21.91      5.24 o
   2   3   3     1372.43     1388.12     62.86 o
   3   3   3       78.15      165.18     30.46 o
   4   3   3      101.71      105.18      4.81 o
   5   3   3      844.81      840.93     49.19 o
   6   3   3       26.62       18.46      8.68 o
   7   3   3       84.18       78.78      6.53 o
   8   3   3      152.75      154.82     10.66 o
   9   3   3       10.76       18.74      3.30 o
  10   3   3        0.14        1.94      2.37 o
  11   3   3      183.51      221.57     12.91 o
  12   3   3       45.36       53.79      6.60 o
  13   3   3        8.56       14.87      3.71 o
  14   3   3       43.31       66.80      9.60 o
  15   3   3       13.35       13.02      6.29 o
  16   3   3        0.30        0.06      2.22 o
  17   3   3        0.00        1.88      4.25 o
 -18   4   3        0.47       -0.80      2.54 o
 -17   4   3        8.33        5.40      7.06 o
 -16   4   3        2.74        1.72      2.68 o
 -15   4   3        1.39       -0.74      2.33 o
 -14   4   3      131.59      149.15     15.61 o
 -13   4   3      253.74      255.60     18.94 o
 -12   4   3      239.32      278.03     17.51 o
 -11   4   3      136.90      210.40     15.87 o
 -10   4   3      281.89      315.86     15.21 o
  -9   4   3       71.21       73.37      6.32 o
  -8   4   3       48.67       63.08      5.41 o
  -7   4   3      288.36      300.74     13.69 o
  -6   4   3       73.29       94.29      6.38 o
  -5   4   3       17.99        9.00      2.41 o
  -4   4   3        9.56       14.99      1.97 o
  -3   4   3      165.65      172.60      5.97 o
  -2   4   3      216.16      237.96     11.15 o
  -1   4   3       70.54       77.77      9.88 o
   0   4   3       13.73       13.54      2.25 o
   1   4   3       58.50       62.92      5.20 o
   2   4   3      571.92      584.55     17.54 o
   3   4   3      142.96      179.28     30.66 o
   4   4   3       21.80       12.52      2.08 o
   5   4   3      112.20      110.65      6.00 o
   6   4   3       34.09       29.24     12.45 o
   7   4   3       62.73       45.19     10.95 o
   8   4   3       12.35       10.65      3.01 o
   9   4   3      148.43      181.62     12.68 o
  10   4   3       20.54       28.97      7.16 o
  11   4   3        6.41        5.40      3.30 o
  12   4   3       13.06       21.74      5.58 o
  13   4   3        0.03       -0.11      2.15 o
  14   4   3        3.37        1.14      2.94 o
  15   4   3        1.91        0.62      2.76 o
  16   4   3        0.88        0.91      2.85 o
  17   4   3        0.14        2.15      3.45 o
 -17   5   3        1.15        0.63      2.24 o
 -16   5   3       35.70       17.73      8.53 o
 -15   5   3       19.21       11.76      5.11 o
 -14   5   3       88.48      100.43      9.60 o
 -13   5   3      175.05      201.31     12.79 o
 -12   5   3       45.97       32.82      6.46 o
 -11   5   3      382.81      425.19     20.96 o
 -10   5   3      124.84      136.36     11.84 o
  -9   5   3      185.01      192.18     12.09 o
  -8   5   3       27.41       25.33      3.95 o
  -7   5   3       36.43       44.87      4.61 o
  -6   5   3       24.17       19.05      3.58 o
  -5   5   3        3.21        2.70      1.17 o
  -4   5   3      228.51      231.63      8.66 o
  -3   5   3       46.55       36.84      4.26 o
  -2   5   3      130.98      122.52      7.58 o
  -1   5   3      256.29      284.37     15.45 o
   0   5   3       15.71       29.81      6.70 o
   1   5   3      437.75      471.26     15.32 o
   2   5   3       29.02       37.20      3.38 o
   3   5   3      207.49      237.34     13.55 o
   4   5   3       72.90       73.61      8.00 o
   5   5   3        0.54        5.86      2.50 o
   6   5   3       91.06       84.43     10.15 o
   7   5   3       25.70        9.69      7.32 o
   8   5   3        0.14       -0.87      1.89 o
   9   5   3       26.85       19.67      8.40 o
  10   5   3        5.23       15.17      5.50 o
  11   5   3       31.96       34.22      7.31 o
  12   5   3        0.00        0.73      1.16 o
  13   5   3        4.20        1.33      2.85 o
  14   5   3        0.45        0.65      2.30 o
  15   5   3        0.07        0.08      2.81 o
  16   5   3        1.70        1.18      3.20 o
 -16   6   3        6.08        1.40      2.27 o
 -15   6   3        0.01       -0.31      2.15 o
 -14   6   3       46.36       62.56     11.60 o
 -13   6   3       77.46       95.06     11.09 o
 -12   6   3       10.53        7.71      4.53 o
 -11   6   3        4.51        0.97      2.62 o
 -10   6   3       13.24       14.06      4.75 o
  -9   6   3       72.09       75.47      8.01 o
  -8   6   3       83.22       69.49      7.28 o
  -7   6   3        0.36        4.81      3.39 o
  -6   6   3       57.55       70.21      5.77 o
  -5   6   3        7.25        7.26      2.11 o
  -4   6   3       89.88       73.77      6.18 o
  -3   6   3       60.04       62.79      6.96 o
  -2   6   3       71.04       78.14      9.68 o
  -1   6   3      120.49      117.98      9.10 o
   0   6   3        2.38        2.09      1.73 o
   1   6   3      138.58      156.30      8.34 o
   2   6   3        6.77        5.94      1.78 o
   3   6   3      145.93      143.34      9.36 o
   4   6   3        5.48        4.75      2.87 o
   5   6   3        1.98        3.91      4.00 o
   6   6   3       47.85       57.75      7.78 o
   7   6   3       22.01       18.60      4.06 o
   8   6   3        6.29        7.71      2.97 o
   9   6   3        1.74        0.91      1.83 o
  10   6   3        2.30        0.80      2.56 o
  11   6   3        0.34        0.72      2.01 o
  12   6   3        5.10        4.69      3.61 o
  13   6   3        5.10        4.92      7.03 o
  14   6   3        1.56        0.18      2.24 o
  15   6   3        0.61        1.33      7.17 o
 -15   7   3        0.15       -3.09      4.47 o
 -14   7   3       17.65        2.85      4.34 o
 -13   7   3        9.79        2.65      3.77 o
 -12   7   3        3.11        2.39      3.02 o
 -11   7   3        0.80        0.37      2.81 o
 -10   7   3        0.23       -0.38      2.20 o
  -9   7   3       37.21       46.02      6.78 o
  -8   7   3       28.07       14.97      6.35 o
  -7   7   3       80.43       68.99      9.21 o
  -6   7   3       24.74       23.22      4.75 o
  -5   7   3       34.22       35.91      5.23 o
  -4   7   3        3.65        3.08      2.45 o
  -3   7   3      234.85      244.02     17.58 o
  -2   7   3       35.83       35.12      4.88 o
  -1   7   3       33.48       52.88      8.35 o
   0   7   3       39.52       36.91      4.85 o
   1   7   3       31.76       44.31      4.61 o
   2   7   3        0.30       15.68      4.75 o
   3   7   3      186.73      183.01     13.09 o
   4   7   3      122.73      119.78      9.65 o
   5   7   3        0.03       -0.50      1.34 o
   6   7   3        2.00        0.80      2.16 o
   7   7   3        0.02        0.28      2.81 o
   8   7   3        3.53        4.67      3.91 o
   9   7   3       21.10       16.46      9.45 o
  10   7   3        1.48       -0.03      1.67 o
  11   7   3        0.74        0.98      1.77 o
  12   7   3        1.31        1.78      5.45 o
  13   7   3        2.10        1.82      4.60 o
 -13   8   3        1.79        3.89      6.33 o
 -12   8   3        4.65        6.63      4.13 o
 -11   8   3        0.27        0.80      1.92 o
 -10   8   3        2.90        2.55      2.85 o
  -9   8   3        0.66       -1.23      4.13 o
  -8   8   3       20.18       21.10      8.53 o
  -7   8   3        1.15       -0.75      4.12 o
  -6   8   3        8.90       13.22      6.44 o
  -5   8   3       11.43       10.90      4.15 o
  -4   8   3        1.08        2.44      2.06 o
  -3   8   3        6.74       11.39      3.76 o
  -2   8   3        4.66        7.81      2.98 o
  -1   8   3       90.17      125.55     11.16 o
   0   8   3      127.33      163.41     11.23 o
   1   8   3      115.22      131.09      9.56 o
   2   8   3        6.07        5.22      2.18 o
   3   8   3        0.00       -0.67      0.70 o
   4   8   3       13.62        9.63      3.63 o
   5   8   3       32.60       36.86      5.04 o
   6   8   3        1.71        0.64      2.04 o
   7   8   3        8.76        4.16      2.69 o
   8   8   3        4.93        5.21      7.46 o
   9   8   3        0.66        4.74      8.56 o
  10   8   3        7.56        3.32     14.27 o
  11   8   3        3.88        5.23     10.49 o
 -10   9   3        4.48        9.57      5.69 o
  -9   9   3        0.20       -0.50      5.76 o
  -8   9   3       10.12       20.82     10.66 o
  -7   9   3        1.97        1.44      4.79 o
  -6   9   3        0.89        0.97      4.48 o
  -5   9   3        3.57        4.29      2.70 o
  -4   9   3       10.92        6.77      4.07 o
  -3   9   3        0.42        1.06      2.32 o
  -2   9   3       65.60       76.77      9.04 o
  -1   9   3        6.27        8.41      3.56 o
   0   9   3       12.16       14.57      4.36 o
   1   9   3        3.30        4.94      3.21 o
   2   9   3        5.00        2.56      3.09 o
   3   9   3        7.76        7.83      3.44 o
   4   9   3       14.51       12.61      4.88 o
   5   9   3        2.11        2.16      2.03 o
   6   9   3        4.60        6.37     12.75 o
   7   9   3        3.90       -0.19      4.65 o
   8   9   3        3.52        7.29     18.27 o
   9   9   3        1.34       14.65     14.57 o
  -7  10   3        0.65       -0.02      5.33 o
  -6  10   3        3.26       13.92      8.28 o
  -5  10   3        2.37        2.44      3.13 o
  -4  10   3        7.59        9.75      3.84 o
  -3  10   3        3.24        5.86      4.06 o
  -2  10   3        7.38       13.28      5.18 o
  -1  10   3        1.66        3.44      4.02 o
   0  10   3        1.49        1.57      2.98 o
   1  10   3        4.67        6.33      3.69 o
   2  10   3        4.57        8.12      4.62 o
   3  10   3        0.24       12.42     14.90 o
   4  10   3        3.51       10.28      8.77 o
   5  10   3        9.78       10.82     14.88 o
 -20   0   4       28.70       29.56     21.06 o
 -18   0   4        8.72       10.30      8.90 o
 -16   0   4        7.91        9.05      9.38 o
 -14   0   4      142.77      154.64     18.55 o
 -12   0   4      472.69      453.67     32.27 o
 -10   0   4      476.88      420.21     26.30 o
  -8   0   4       74.72       67.03      7.12 o
  -6   0   4       33.96       32.17     11.47 o
  -4   0   4      661.18      531.44     21.74 o
  -2   0   4     1526.15     1318.45     44.47 o
   0   0   4     1781.85     1698.67    110.65 o
   2   0   4      411.16      318.02     66.31 o
   4   0   4     2185.93     2202.09    116.66 o
   6   0   4        6.79       10.97      2.91 o
   8   0   4      138.50      120.50     20.10 o
  10   0   4      373.07      448.45     31.82 o
  12   0   4       24.21       26.57      7.60 o
  14   0   4        1.18        2.63      3.85 o
  16   0   4        2.06       -1.06      4.18 o
  18   0   4       26.47       -0.13      7.13 o
 -20   1   4        6.40       14.11      8.78 o
 -19   1   4        7.52       17.98      7.77 o
 -18   1   4        0.00        0.86      3.96 o
 -17   1   4       41.46       57.80     11.45 o
 -16   1   4       11.12        8.01      7.57 o
 -15   1   4        0.88        1.84      2.88 o
 -14   1   4       11.36       10.86      5.23 o
 -13   1   4       36.15       45.31      7.81 o
 -12   1   4       10.68       14.11      4.67 o
 -11   1   4       19.60       26.91      5.18 o
 -10   1   4      118.01      102.72      7.14 o
  -9   1   4      114.34      115.72      7.49 o
  -8   1   4      428.08      392.90     16.06 o
  -7   1   4      124.50      120.54      6.43 o
  -6   1   4      249.69      202.88      8.24 o
  -5   1   4     1190.01      976.27     30.39 o
  -4   1   4      305.16      268.57     16.76 o
  -3   1   4      144.24      142.60      4.76 o
  -2   1   4     2189.69     1867.31     49.57 o
  -1   1   4     2375.71     2029.06     57.27 o
   0   1   4     1028.48      935.28     20.37 o
   1   1   4      411.82      316.81     28.69 o
   2   1   4      242.66      252.78     55.50 o
   3   1   4      900.08      931.77    147.72 o
   4   1   4      319.56      271.49     60.92 o
   5   1   4      365.93      357.29     19.53 o
   6   1   4       47.98       46.99      4.00 o
   7   1   4      280.06      293.40     12.70 o
   8   1   4      316.38      287.34     14.26 o
   9   1   4      240.97      288.88     17.13 o
  10   1   4       79.19      107.05      7.62 o
  11   1   4       10.29       11.73      3.30 o
  12   1   4        9.82        9.05      4.26 o
  13   1   4        2.34        2.32      2.45 o
  14   1   4       36.36       54.27     10.32 o
  15   1   4       37.41       56.71     13.09 o
  16   1   4        1.12        3.55      4.23 o
  17   1   4       11.64        5.74      5.35 o
  18   1   4        0.97        0.33      3.74 o
 -19   2   4        3.24        5.93      5.02 o
 -18   2   4       12.72       12.67      6.46 o
 -17   2   4       11.63        6.38      4.45 o
 -16   2   4        9.71       11.16      6.35 o
 -15   2   4       37.85       37.82      6.85 o
 -14   2   4        0.72        2.33      2.85 o
 -13   2   4       52.79       49.87      7.55 o
 -12   2   4      117.10      126.42      9.87 o
 -11   2   4      123.04      126.01      9.15 o
 -10   2   4        1.50        2.98      2.15 o
  -9   2   4      135.23      149.46      9.87 o
  -8   2   4      318.63      285.77     18.00 o
  -7   2   4      188.30      159.77      8.22 o
  -6   2   4      322.52      313.77     12.50 o
  -5   2   4     1619.05     1522.74     48.26 o
  -4   2   4     1011.14      883.04     24.31 o
  -3   2   4     1596.37     1431.78     52.15 o
  -2   2   4       27.31       27.57      2.38 o
  -1   2   4      253.89      226.82     12.65 o
   0   2   4        1.61        2.99      1.18 o
   1   2   4     1102.19      921.10     46.24 o
   2   2   4      690.35      723.67     34.68 o
   3   2   4      303.80      277.49     19.94 o
   4   2   4      702.17      683.55     22.04 o
   5   2   4       51.39       45.94      4.93 o
   6   2   4        7.89        3.31      2.25 o
   7   2   4        1.48        3.62      1.80 o
   8   2   4       11.94       13.12      3.35 o
   9   2   4       56.75       71.19      5.67 o
  10   2   4       40.08       42.46      4.56 o
  11   2   4       25.44       31.43      5.88 o
  12   2   4       60.60       75.48     10.30 o
  13   2   4       99.14      129.92     13.25 o
  14   2   4       63.43       95.40     10.38 o
  15   2   4       34.83       57.63     10.13 o
  16   2   4        0.43        3.29      4.65 o
  17   2   4        7.76        3.88      3.37 o
 -19   3   4        1.37        4.95      5.75 o
 -18   3   4        8.32        6.35      3.86 o
 -17   3   4       38.04       47.08     12.99 o
 -16   3   4        1.69       -0.57      2.81 o
 -15   3   4       25.51       26.49      7.05 o
 -14   3   4       59.08       61.14      9.62 o
 -13   3   4       11.61        9.15      4.50 o
 -12   3   4       36.28       38.61      6.90 o
 -11   3   4        0.00        0.70      2.09 o
 -10   3   4       18.74       27.05      5.99 o
  -9   3   4      211.58      173.34     11.18 o
  -8   3   4      558.82      532.11     21.80 o
  -7   3   4      110.01      108.01      5.88 o
  -6   3   4      303.00      267.13      9.29 o
  -5   3   4      931.59      976.72     30.84 o
  -4   3   4      185.92      255.79      8.39 o
  -3   3   4        0.00       28.91      7.66 o
  -2   3   4     1986.54     1884.83     55.63 o
  -1   3   4      465.71      443.47     13.99 o
   0   3   4        9.19       16.39      6.52 o
   1   3   4        1.93        4.69      1.82 o
   2   3   4      122.16      109.73     22.62 o
   3   3   4      105.41      130.08     20.74 o
   4   3   4      319.60      363.21     11.23 o
   5   3   4      127.27      142.71      8.19 o
   6   3   4       30.82       32.95      4.01 o
   7   3   4        2.25        1.92      1.59 o
   8   3   4      182.04      168.23     21.32 o
   9   3   4      180.30      195.44     11.45 o
  10   3   4      159.29      180.36     10.68 o
  11   3   4      140.68      165.16     12.52 o
  12   3   4       25.42       34.12      7.01 o
  13   3   4        2.19        3.29      3.07 o
  14   3   4       62.05       88.74      9.59 o
  15   3   4        3.75        2.62      3.07 o
  16   3   4        1.99       -0.51      2.57 o
  17   3   4        0.04        1.99      4.36 o
 -18   4   4        0.45        1.55      2.76 o
 -17   4   4       14.21        2.53      4.98 o
 -16   4   4        1.04        0.85      2.13 o
 -15   4   4        0.12        1.89      2.80 o
 -14   4   4       28.70       25.98      5.26 o
 -13   4   4      245.63      264.92     15.32 o
 -12   4   4       69.00       72.95      9.96 o
 -11   4   4        3.34        6.05      3.65 o
 -10   4   4       70.58       86.71      7.54 o
  -9   4   4      104.82      115.95      8.78 o
  -8   4   4       24.41       21.35      3.62 o
  -7   4   4       34.43       38.36      4.34 o
  -6   4   4      103.01       93.74      6.14 o
  -5   4   4       62.50       69.53      4.82 o
  -4   4   4        0.14        0.22      1.08 o
  -3   4   4        8.68       10.21      1.86 o
  -2   4   4     1228.74     1148.68     38.02 o
  -1   4   4      694.36      750.02     48.29 o
   0   4   4       84.65      106.05      5.25 o
   1   4   4      548.55      600.14     32.96 o
   2   4   4      781.33      732.11     36.65 o
   3   4   4      145.58      134.33      6.04 o
   4   4   4       68.17       87.60     28.66 o
   5   4   4      455.49      454.68     18.93 o
   6   4   4      584.59      645.12     42.85 o
   7   4   4      226.80      234.91     34.33 o
   8   4   4       21.07       22.06      7.57 o
   9   4   4       12.87        9.57      4.79 o
  10   4   4        1.55        0.54      1.72 o
  11   4   4      147.41      169.36     16.95 o
  12   4   4        1.03        1.45      1.72 o
  13   4   4       12.43        2.63      2.97 o
  14   4   4        0.24       -0.15      1.80 o
  15   4   4        0.22        0.68      2.62 o
  16   4   4        4.88        1.12      3.79 o
 -17   5   4        9.51        5.75      4.20 o
 -16   5   4       33.44       18.12      6.91 o
 -15   5   4       33.00       15.24      9.20 o
 -14   5   4       49.24       60.18     14.50 o
 -13   5   4       13.25       31.14      7.52 o
 -12   5   4        9.99       10.64      4.21 o
 -11   5   4       41.69       37.13      6.56 o
 -10   5   4       64.88       71.91      7.37 o
  -9   5   4        1.25        1.18      1.70 o
  -8   5   4      145.76      153.90      9.60 o
  -7   5   4       36.22       33.75      4.95 o
  -6   5   4       44.43       47.05      5.43 o
  -5   5   4       17.44       15.88      2.45 o
  -4   5   4        0.86        5.11      2.08 o
  -3   5   4        0.00       -0.19      1.05 o
  -2   5   4        0.43        3.34      2.03 o
  -1   5   4      180.63      167.75     10.99 o
   0   5   4      111.15      109.92     12.03 o
   1   5   4      118.45       99.18      4.40 o
   2   5   4      700.13      727.14     25.01 o
   3   5   4       93.13       87.30      8.68 o
   4   5   4       15.80       24.00      9.55 o
   5   5   4        2.40       11.38      8.04 o
   6   5   4       98.12      113.40      7.73 o
   7   5   4       84.09      109.76     12.06 o
   8   5   4       23.39       22.94      3.82 o
   9   5   4        4.54        1.99      1.53 o
  10   5   4        7.73        4.43      4.10 o
  11   5   4        5.46        2.04      2.38 o
  12   5   4        8.95        5.66      3.37 o
  13   5   4        0.43        2.52      6.02 o
  14   5   4        0.16       -0.31      2.55 o
  15   5   4        0.16       -2.08      2.46 o
 -16   6   4       94.79      125.81     15.55 o
 -15   6   4        0.01        1.00      3.14 o
 -14   6   4        0.00        2.90      3.24 o
 -13   6   4       62.17       81.88      9.43 o
 -12   6   4        1.28       -0.47      2.02 o
 -11   6   4       22.05       31.06      5.54 o
 -10   6   4       57.04       53.49      7.01 o
  -9   6   4        7.17        9.00      4.13 o
  -8   6   4       11.06       10.52      2.90 o
  -7   6   4        0.65        0.59      1.45 o
  -6   6   4       11.45        6.01      2.38 o
  -5   6   4        8.87        8.25      2.37 o
  -4   6   4       82.85       96.63      7.43 o
  -3   6   4       13.50       17.54      4.32 o
  -2   6   4       44.10       45.45      6.24 o
  -1   6   4       50.76       66.19      5.67 o
   0   6   4      128.24      112.79     22.10 o
   1   6   4       72.15       71.52      4.76 o
   2   6   4       64.03       59.12      5.35 o
   3   6   4        5.76        2.99      1.82 o
   4   6   4      161.92      158.39     10.37 o
   5   6   4        4.00        3.14      2.25 o
   6   6   4       11.64        8.17      3.48 o
   7   6   4      108.61      142.92     14.04 o
   8   6   4       22.87       21.39      5.64 o
   9   6   4        4.17        2.32      2.11 o
  10   6   4        8.81        3.03      2.46 o
  11   6   4        2.06        1.68      2.36 o
  12   6   4        3.18        0.80      2.13 o
  13   6   4        8.58        5.22      5.51 o
  14   6   4        5.20        0.40      5.68 o
 -15   7   4        1.92        2.05      2.80 o
 -14   7   4        0.80       -0.15      2.82 o
 -13   7   4        9.20        4.67      3.54 o
 -12   7   4        1.05        0.47      2.06 o
 -11   7   4        3.05        1.27      2.50 o
 -10   7   4       27.59       18.10      5.30 o
  -9   7   4        0.08       -0.34      2.13 o
  -8   7   4       37.01       50.49      6.72 o
  -7   7   4        1.83        6.42      3.56 o
  -6   7   4       56.28       65.10      8.14 o
  -5   7   4        4.32        3.64      2.48 o
  -4   7   4       62.91       57.63      7.12 o
  -3   7   4       32.71       25.71      6.11 o
  -2   7   4       29.59       32.68      4.62 o
  -1   7   4        0.35        2.25      1.90 o
   0   7   4       37.75       54.34      5.51 o
   1   7   4       29.07       40.02      4.42 o
   2   7   4        8.82       12.11      3.97 o
   3   7   4        1.03        0.46      1.15 o
   4   7   4        5.27        5.74      2.62 o
   5   7   4        0.37        2.25      1.66 o
   6   7   4        5.86        2.49      1.93 o
   7   7   4       13.09       11.20      3.72 o
   8   7   4        0.39        1.19      2.01 o
   9   7   4        2.02        2.84      6.53 o
  10   7   4       13.98       13.35     12.40 o
  11   7   4        0.16       -1.13      6.29 o
  12   7   4       16.39       10.75     21.25 o
  13   7   4        3.76       24.53     18.12 o
 -13   8   4        6.34        9.37      6.87 o
 -12   8   4        0.50        2.07      4.16 o
 -11   8   4        1.23       -0.55      4.16 o
 -10   8   4        7.90        1.57      2.43 o
  -9   8   4        1.10        0.13      2.23 o
  -8   8   4        2.38        0.89      2.19 o
  -7   8   4       22.25       23.21      7.92 o
  -6   8   4        3.59        1.14      3.77 o
  -5   8   4       33.90       31.65      5.82 o
  -4   8   4       11.25       12.42      4.42 o
  -3   8   4       29.20       23.56      5.40 o
  -2   8   4      104.78      113.91     14.51 o
  -1   8   4       15.19       19.68      4.33 o
   0   8   4       14.77       10.63      3.55 o
   1   8   4        6.05        3.23      2.06 o
   2   8   4       89.47       88.57      8.20 o
   3   8   4        5.48        1.98      1.64 o
   4   8   4        0.34        0.05      1.74 o
   5   8   4        0.49        0.23      1.59 o
   6   8   4        4.83        3.95      2.18 o
   7   8   4        5.61        7.02     16.75 o
   8   8   4        2.09       13.35     13.31 o
   9   8   4        0.02       17.66     22.85 o
  10   8   4        6.70       24.22     16.78 o
  11   8   4        0.21      -12.86     14.00 o
 -10   9   4        1.76       -1.50      4.31 o
  -9   9   4        0.35        3.44      4.81 o
  -8   9   4        2.06        2.72      4.94 o
  -7   9   4        2.86        1.69      3.78 o
  -6   9   4       11.27       14.24      5.13 o
  -5   9   4        0.13       -1.20      2.27 o
  -4   9   4       16.74       25.91      5.80 o
  -3   9   4       12.54        8.39      3.39 o
  -2   9   4       11.08       14.34      4.24 o
  -1   9   4       60.11       71.75      7.74 o
   0   9   4       11.87        7.08      3.80 o
   1   9   4        4.45        3.29      3.43 o
   2   9   4       28.98       31.26      6.01 o
   3   9   4       25.45       25.79      6.91 o
   4   9   4        3.33       -4.36      5.13 o
   5   9   4       17.28        5.30      9.87 o
   6   9   4        0.86        1.95      7.29 o
   7   9   4       14.97       19.93     12.75 o
   8   9   4        8.33       19.69     15.98 o
  -6  10   4        0.84        4.61      5.97 o
  -5  10   4       20.05       21.68      7.07 o
  -4  10   4       18.62       19.98      5.91 o
  -3  10   4       18.05       26.20      5.96 o
  -2  10   4        1.28        2.86      2.94 o
  -1  10   4        0.06        1.54      2.92 o
   0  10   4        7.54        8.70      3.82 o
   1  10   4        0.19        5.40      7.15 o
   2  10   4       40.09       68.82     28.11 o
   3  10   4        0.02       11.19      9.49 o
   4  10   4        1.24        2.58     10.22 o
 -19   0   5        4.03       14.10     11.73 o
 -17   0   5        7.11        2.53      5.69 o
 -15   0   5       12.10       19.65     11.37 o
 -13   0   5       17.53       22.52      9.76 o
 -11   0   5        2.99        1.60      3.84 o
  -9   0   5      245.56      269.60     22.19 o
  -7   0   5       26.70       36.54      4.23 o
  -3   0   5       62.26       69.63      6.83 o
  -1   0   5     2234.22     1932.39     77.75 o
   1   0   5      520.71      446.10     15.90 o
   3   0   5     2786.71     2484.02    138.09 o
   5   0   5       24.71       18.37      5.10 o
   7   0   5     1131.83     1304.79     71.77 o
   9   0   5       62.43       76.51     11.76 o
  11   0   5       27.33       45.79      7.34 o
  13   0   5        2.21        2.18      4.43 o
  15   0   5       13.93        7.89     10.28 o
  17   0   5        1.87        0.05      2.78 o
 -20   1   5       20.84       25.05     12.48 o
 -19   1   5        2.32        8.31      6.91 o
 -18   1   5        0.54        9.26      5.62 o
 -17   1   5        3.71       12.17      6.19 o
 -16   1   5        0.37        0.17      2.73 o
 -15   1   5      110.82      136.04     15.72 o
 -14   1   5        0.38        1.38      2.48 o
 -13   1   5        0.39        1.42      2.22 o
 -12   1   5       28.45       39.73      5.63 o
 -11   1   5        0.86       -0.43      1.34 o
 -10   1   5       34.78       40.53      5.21 o
  -9   1   5      121.16      109.77      7.59 o
  -8   1   5      404.07      430.74     17.66 o
  -7   1   5       42.77       30.06      3.04 o
  -6   1   5      256.66      211.18      9.39 o
  -5   1   5      827.73      686.70     21.52 o
  -4   1   5        0.30        4.07      1.38 o
  -3   1   5       46.74       45.59      1.98 o
  -2   1   5       25.84       40.85      6.06 o
  -1   1   5      676.51      537.91     15.05 o
   0   1   5       22.50       24.88      1.59 o
   1   1   5      265.84      262.18     20.57 o
   2   1   5      291.75      294.66     65.19 o
   3   1   5     1332.13     1271.40    251.17 o
   4   1   5     1856.34     1771.11    105.70 o
   5   1   5       41.91       54.99      6.63 o
   6   1   5      161.86      195.85     18.04 o
   7   1   5      190.77      192.96      9.43 o
   8   1   5      326.63      403.15     22.03 o
   9   1   5        6.61        5.66      2.88 o
  10   1   5       53.22       73.10      7.40 o
  11   1   5        5.32        3.62      3.08 o
  12   1   5        0.98        1.03      1.93 o
  13   1   5        0.98        2.21      3.44 o
  14   1   5        0.21        0.67      2.67 o
  15   1   5       25.71       20.76      7.33 o
  16   1   5        8.41        5.03      5.96 o
  17   1   5        0.20        1.08      3.96 o
 -19   2   5       22.29       25.02     11.24 o
 -18   2   5        0.43        4.38      5.33 o
 -17   2   5       21.31       17.31      6.98 o
 -16   2   5        0.74        1.03      2.66 o
 -15   2   5        7.05        7.27      5.22 o
 -14   2   5        6.79        8.02      4.43 o
 -13   2   5       10.50       10.23      4.31 o
 -12   2   5       16.50       22.24      5.19 o
 -11   2   5       97.56       97.83      8.60 o
 -10   2   5       63.45       72.48      6.24 o
  -9   2   5        2.73        2.93      2.03 o
  -8   2   5      241.55      209.52      9.75 o
  -7   2   5      341.30      333.32     14.71 o
  -6   2   5      221.41      173.75      8.20 o
  -5   2   5     3622.21     3279.93    125.40 o
  -4   2   5       61.63      104.45     22.35 o
  -3   2   5      250.89      260.51     11.39 o
  -2   2   5        2.08        0.72      0.64 o
  -1   2   5      413.58      490.10     26.58 o
   0   2   5      892.65      864.11     37.00 o
   1   2   5       14.24       21.00      3.88 o
   2   2   5      113.48      148.47     74.47 o
   3   2   5     1642.33     1723.79    138.94 o
   4   2   5      677.02      819.60     51.31 o
   5   2   5      428.73      429.37     59.36 o
   6   2   5       30.04       39.15     10.63 o
   7   2   5       35.72       32.83      4.13 o
   8   2   5        1.45        1.11      1.66 o
   9   2   5        7.47        9.93      3.10 o
  10   2   5       46.56       45.50      6.16 o
  11   2   5        0.36       -1.38      1.98 o
  12   2   5      101.93      134.57     13.67 o
  13   2   5       34.19       37.44      6.84 o
  14   2   5        0.00       -1.78      2.94 o
  15   2   5        0.88        3.04      3.49 o
  16   2   5        0.47       -0.04      3.79 o
  17   2   5        0.12        4.45      4.23 o
 -19   3   5        0.52       -0.74      3.27 o
 -18   3   5        6.86        0.84      4.42 o
 -17   3   5       13.45        6.14      4.87 o
 -16   3   5       55.85       59.43     11.11 o
 -15   3   5        2.49        3.27      3.86 o
 -14   3   5        0.41        1.21      3.12 o
 -13   3   5       20.39       20.78      5.78 o
 -12   3   5       65.81       96.51      9.06 o
 -11   3   5       51.72       50.54      7.83 o
 -10   3   5       72.80       75.18      6.32 o
  -9   3   5       27.12       23.95      3.12 o
  -8   3   5      113.43      114.90      6.08 o
  -7   3   5       19.99       17.00      2.62 o
  -6   3   5        0.01        1.25      1.54 o
  -5   3   5        7.11       12.66      2.21 o
  -4   3   5      292.00      344.60     10.76 o
  -3   3   5      516.04      488.44     14.27 o
  -2   3   5     1428.99     1383.68     39.31 o
  -1   3   5       35.91       32.74      4.83 o
   0   3   5      421.69      421.30     13.21 o
   1   3   5      505.86      476.57     53.61 o
   2   3   5       11.01       23.01     15.74 o
   3   3   5       70.71       64.93      9.49 o
   4   3   5       21.25       35.64      5.29 o
   5   3   5       53.37       73.34     11.24 o
   6   3   5      140.03      176.90     16.40 o
   7   3   5      129.13      123.88     13.97 o
   8   3   5       34.76       20.69     10.19 o
   9   3   5      220.34      202.46     43.84 o
  10   3   5        0.85        1.61      2.25 o
  11   3   5       63.87       72.60      9.51 o
  12   3   5      107.10      122.49     11.60 o
  13   3   5       12.93       17.88      6.77 o
  14   3   5        0.08        2.70      2.79 o
  15   3   5       17.24       15.05      4.64 o
  16   3   5        0.58        2.74      4.05 o
 -18   4   5        1.71       -0.06      2.97 o
 -17   4   5        2.86        3.13      3.70 o
 -16   4   5       29.82       24.00      6.36 o
 -15   4   5        0.02       -0.14      1.54 o
 -14   4   5        8.33        8.65      3.69 o
 -13   4   5       20.86       26.46      6.99 o
 -12   4   5       31.51       34.57      7.21 o
 -11   4   5      451.25      451.12     21.33 o
 -10   4   5       21.84       29.02      5.49 o
  -9   4   5       28.93       44.74      6.32 o
  -8   4   5       15.38       15.39      2.85 o
  -7   4   5       30.32       36.92      3.89 o
  -6   4   5       37.35       27.24      4.07 o
  -5   4   5      358.96      367.57     18.28 o
  -4   4   5        0.55       -0.07      0.83 o
  -3   4   5        4.91        8.09      1.76 o
  -2   4   5      296.43      341.63     22.56 o
  -1   4   5       46.72       51.24      4.28 o
   0   4   5      111.71      114.83      6.22 o
   1   4   5       49.58       50.43      2.21 o
   2   4   5       62.98       68.51     11.09 o
   3   4   5        0.30        3.65      3.94 o
   4   4   5       13.88       10.93      7.91 o
   5   4   5      355.06      343.81     11.84 o
   6   4   5        0.00        8.91      4.39 o
   7   4   5       54.60       79.03     12.91 o
   8   4   5      472.99      515.05     29.02 o
   9   4   5      353.22      382.16     17.50 o
  10   4   5        6.33        3.01      2.06 o
  11   4   5        6.31        3.14      2.02 o
  12   4   5       35.59       40.21      7.07 o
  13   4   5        8.98        7.06      3.00 o
  14   4   5        3.13        0.73      2.34 o
  15   4   5        0.17        3.50      3.75 o
  16   4   5        0.57       -0.85      2.49 o
 -17   5   5        0.23        0.93      2.28 o
 -16   5   5        0.00       -1.60      2.51 o
 -15   5   5       14.44        9.27      5.16 o
 -14   5   5        2.08        3.33      3.28 o
 -13   5   5       63.23       72.97      8.37 o
 -12   5   5       26.43       31.15      6.15 o
 -11   5   5       13.42       20.20      4.76 o
 -10   5   5        1.67       -0.05      1.65 o
  -9   5   5       26.42       21.36      5.77 o
  -8   5   5       15.24       27.96      4.32 o
  -7   5   5       52.09       59.37      5.14 o
  -6   5   5        4.75        6.78      2.90 o
  -5   5   5       10.93       12.11      2.35 o
  -4   5   5       40.36       50.74      4.84 o
  -3   5   5      352.22      320.50     13.78 o
  -2   5   5        0.00       22.70     11.43 o
  -1   5   5      435.98      409.03     20.54 o
   0   5   5      298.57      287.54     12.38 o
   1   5   5       92.54      121.10     11.12 o
   2   5   5       68.16       76.81      9.06 o
   3   5   5      269.15      282.61     10.37 o
   4   5   5      669.36      667.24     23.13 o
   5   5   5      166.39      158.13     14.81 o
   6   5   5      247.84      277.80     46.88 o
   7   5   5        2.80        1.92      1.46 o
   8   5   5       45.43       45.25      5.74 o
   9   5   5       41.43       34.00      7.48 o
  10   5   5       11.86        6.68      3.06 o
  11   5   5       39.90       34.76     11.90 o
  12   5   5        0.00        3.24      4.95 o
  13   5   5        0.03        1.27      2.08 o
  14   5   5        0.32       -0.26      1.52 o
  15   5   5        0.35       -0.11      5.23 o
 -16   6   5        1.00        5.28      5.08 o
 -15   6   5        3.85        1.44      2.71 o
 -14   6   5        0.82        0.86      2.35 o
 -13   6   5        0.10       -0.18      3.64 o
 -12   6   5        0.56        2.94      3.39 o
 -11   6   5       33.00       42.01      6.69 o
 -10   6   5       12.08       12.92      4.59 o
  -9   6   5        2.44        4.79      2.67 o
  -8   6   5        0.50        1.58      2.17 o
  -7   6   5        3.59        4.08      2.61 o
  -6   6   5       72.88       71.31      6.52 o
  -5   6   5      167.55      153.97      9.83 o
  -4   6   5      436.21      466.18     24.30 o
  -3   6   5       19.04       24.80      5.41 o
  -2   6   5       50.18       44.30      6.33 o
  -1   6   5       75.33       87.39      6.23 o
   0   6   5       38.35       36.71      9.12 o
   1   6   5      212.06      241.84     24.58 o
   2   6   5        9.34        9.88      4.27 o
   3   6   5       33.37       50.00     14.50 o
   4   6   5        9.69        7.09      3.70 o
   5   6   5        9.46        6.95      2.68 o
   6   6   5        1.45        1.61      2.27 o
   7   6   5        0.57        0.50      1.18 o
   8   6   5       37.48       34.42     13.59 o
   9   6   5        6.83        4.26      2.15 o
  10   6   5        3.81        3.64      2.46 o
  11   6   5       24.71       12.51     12.98 o
  12   6   5        0.13        0.49      6.63 o
  13   6   5        0.56        6.69      9.84 o
  14   6   5       11.94       10.83     22.32 o
 -15   7   5        0.15        1.31      3.82 o
 -14   7   5        5.21        1.28      2.07 o
 -13   7   5        0.47       -0.98      2.57 o
 -12   7   5        1.74        4.73      4.00 o
 -11   7   5        2.83        5.16      4.36 o
 -10   7   5        0.01        0.96      2.43 o
  -9   7   5       26.72       33.81      7.15 o
  -8   7   5       18.94       20.08      4.87 o
  -7   7   5       52.46       66.41      7.55 o
  -6   7   5        8.66       11.74      5.02 o
  -5   7   5       13.71       11.75      4.11 o
  -4   7   5       10.59        6.06      3.25 o
  -3   7   5       99.00      102.14     11.27 o
  -2   7   5        9.47        7.71      3.15 o
  -1   7   5      274.56      267.43     30.11 o
   0   7   5       66.86       78.67      6.23 o
   1   7   5      305.72      300.67     13.76 o
   2   7   5        0.67        0.60      1.42 o
   3   7   5        1.54        0.61      1.74 o
   4   7   5        7.73        6.21      1.65 o
   5   7   5        1.90        0.90      1.00 o
   6   7   5       14.37        7.33      4.95 o
   7   7   5        1.22        0.37      0.81 o
   8   7   5        4.90       25.98     25.10 o
   9   7   5       37.85       60.70     36.17 o
  10   7   5        1.50        0.28      4.48 o
  11   7   5        7.43        0.15      5.16 o
  12   7   5        0.00       -4.40      7.19 o
 -13   8   5       23.31       19.66     12.39 o
 -12   8   5        0.47        0.14      3.19 o
 -11   8   5        3.94        6.20      4.03 o
 -10   8   5        6.69        4.19      4.08 o
  -9   8   5       12.01        7.36      3.93 o
  -8   8   5        0.00        0.61      3.29 o
  -7   8   5        6.61        9.21      5.83 o
  -6   8   5        0.96        0.01      4.19 o
  -5   8   5        0.27        1.58      2.49 o
  -4   8   5       66.32       65.46      8.67 o
  -3   8   5       38.12       40.57      6.53 o
  -2   8   5       29.66       28.02      4.60 o
  -1   8   5      108.97      120.54      9.24 o
   0   8   5       41.86       36.59      4.52 o
   1   8   5       34.47       43.32      4.77 o
   2   8   5        3.55        3.19      2.53 o
   3   8   5       11.21       12.05      3.36 o
   4   8   5        3.90        1.85      1.65 o
   5   8   5        0.99       -1.13      5.47 o
   6   8   5        0.57       -1.36      4.49 o
   7   8   5        0.34        8.70     11.83 o
   8   8   5        0.28        4.84     10.34 o
   9   8   5        0.90        6.42     18.02 o
  10   8   5       20.63       40.93     21.90 o
 -10   9   5       10.42        7.48     11.14 o
  -9   9   5        3.42       20.60     18.00 o
  -8   9   5       14.63       15.20     11.31 o
  -7   9   5        2.34        2.61      3.98 o
  -6   9   5        0.32       -0.73      3.58 o
  -5   9   5       21.17       21.81      4.57 o
  -4   9   5        1.16        1.13      1.85 o
  -3   9   5        0.95        0.30      2.06 o
  -2   9   5        0.55        1.82      2.36 o
  -1   9   5       10.51       12.12      3.51 o
   0   9   5       19.87       19.57      4.29 o
   1   9   5        1.09        1.82      2.31 o
   2   9   5        5.05        8.15      9.87 o
   3   9   5        4.61        3.65      4.77 o
   4   9   5       37.95       20.14     20.79 o
   5   9   5        3.55        2.44     10.43 o
   6   9   5        8.02       24.67     13.58 o
   7   9   5        3.21       12.46     18.98 o
   8   9   5        1.41        5.29     10.09 o
  -6  10   5        4.07        5.10      5.71 o
  -5  10   5        0.02        0.01      2.62 o
  -4  10   5        8.16       14.34      5.40 o
  -3  10   5        0.29        0.49      1.61 o
  -2  10   5        3.06        5.16      3.87 o
  -1  10   5        2.35        3.87      5.49 o
   0  10   5        0.25        3.16      4.72 o
   1  10   5        3.88        0.78      6.03 o
   2  10   5        5.39       10.26     15.06 o
   3  10   5        1.78       10.01      9.64 o
 -20   0   6       33.06       53.66     17.64 o
 -18   0   6        0.85        1.85      7.69 o
 -16   0   6       32.65       47.70     13.05 o
 -14   0   6       23.18       27.93      9.19 o
 -12   0   6      370.42      349.02     28.63 o
 -10   0   6      331.87      333.04     28.22 o
  -8   0   6     1025.61      920.97     55.82 o
  -6   0   6        1.76        2.52      1.70 o
  -4   0   6      173.49      154.21      7.37 o
  -2   0   6     2385.39     2141.31     93.02 o
   0   0   6    11829.00    13658.55    835.46 o
   2   0   6        0.51        1.07      0.95 o
   4   0   6       13.88        8.48      3.62 o
   6   0   6      510.33      606.51     50.70 o
   8   0   6        0.09       -0.45      1.47 o
  10   0   6        5.21        9.79      4.65 o
  12   0   6       58.96       73.89     13.54 o
  14   0   6        1.24        1.92      5.91 o
  16   0   6       10.61        6.42     10.41 o
 -20   1   6        0.00       -1.67      4.07 o
 -19   1   6        7.56        9.13      7.10 o
 -18   1   6        0.59        2.94      5.95 o
 -17   1   6        2.06        2.93      4.19 o
 -16   1   6        1.70        2.88      4.18 o
 -15   1   6       11.38       10.22      4.59 o
 -14   1   6       39.96       35.01      7.95 o
 -13   1   6       84.91       86.22      9.51 o
 -12   1   6       20.78       23.23      4.53 o
 -11   1   6        3.65        4.25      3.12 o
 -10   1   6      370.44      314.08     14.14 o
  -9   1   6      267.78      254.30     11.96 o
  -8   1   6        5.03        2.06      1.50 o
  -7   1   6        1.31       10.64      2.47 o
  -6   1   6      170.47      164.74      7.20 o
  -5   1   6      182.62      198.98      8.63 o
  -4   1   6       93.20       88.11      4.67 o
  -3   1   6      440.96      438.97     11.51 o
  -2   1   6      132.43      147.62     11.30 o
  -1   1   6       11.01       25.25      4.97 o
   0   1   6     3174.90     3372.91    110.05 o
   1   1   6      238.11      406.05     63.27 o
   2   1   6        0.01       13.79      9.40 o
   3   1   6      322.24      385.97     48.93 o
   4   1   6       50.46       38.83     24.37 o
   5   1   6      383.67      460.54     42.77 o
   6   1   6      166.08      154.11     17.81 o
   7   1   6        0.34        5.51      2.95 o
   8   1   6        2.20        2.83      1.45 o
   9   1   6       29.82       26.64      5.05 o
  10   1   6       13.15       21.09      4.32 o
  11   1   6        5.98        4.88      3.14 o
  12   1   6       14.31       16.46      4.35 o
  13   1   6        7.40        8.70      5.57 o
  14   1   6        0.96        0.05      2.69 o
  15   1   6        6.59        4.03      3.51 o
  16   1   6        0.75        3.00      3.57 o
  17   1   6        0.14        2.17      5.24 o
 -19   2   6        2.97        3.31      5.80 o
 -18   2   6        2.87        1.33      4.83 o
 -17   2   6       10.53        5.13      4.32 o
 -16   2   6        1.13        1.97      4.70 o
 -15   2   6       11.37       15.45      5.51 o
 -14   2   6        6.72        6.25      4.15 o
 -13   2   6       19.11       19.47      4.98 o
 -12   2   6        0.74       -0.86      2.14 o
 -11   2   6        8.42        6.75      3.24 o
 -10   2   6       26.66       25.34      6.04 o
  -9   2   6       49.32       45.92      5.94 o
  -8   2   6        0.11        0.66      1.48 o
  -7   2   6      661.14      601.13     20.36 o
  -6   2   6      110.63      110.40      7.63 o
  -5   2   6      122.58      130.41      4.97 o
  -4   2   6      954.56      902.91     27.04 o
  -3   2   6      174.48      161.06      6.18 o
  -2   2   6      851.01      803.36     20.95 o
   0   2   6      968.34     1077.44     59.22 o
   1   2   6     1185.55     1060.88     59.04 o
   2   2   6     1388.60     1097.82    165.51 o
   3   2   6       56.97       88.49     29.50 o
   4   2   6      112.64      134.88     16.78 o
   5   2   6       67.00       64.57      8.51 o
   6   2   6        0.95        2.48      1.56 o
   7   2   6        9.16        4.36      2.47 o
   8   2   6       11.75       27.43      4.77 o
   9   2   6       13.12       15.35      2.81 o
  10   2   6        0.45        1.15      1.58 o
  11   2   6       17.81       25.72      4.87 o
  12   2   6        0.01        0.48      1.95 o
  13   2   6       20.47       13.99      5.78 o
  14   2   6        0.00        0.74      2.89 o
  15   2   6        2.82        3.90      3.90 o
  16   2   6        9.89       13.24      7.56 o
 -19   3   6        6.18        1.43      4.94 o
 -18   3   6        0.11        1.55      3.09 o
 -17   3   6        4.65        0.92      3.31 o
 -16   3   6        0.91        1.44      3.49 o
 -15   3   6        0.51       -0.46      3.56 o
 -14   3   6       20.29       17.48      5.50 o
 -13   3   6       21.40       26.33      5.38 o
 -12   3   6       12.74        8.97      3.59 o
 -11   3   6       22.22       26.19      4.58 o
 -10   3   6       10.72        6.80      2.87 o
  -9   3   6        4.91        6.09      2.56 o
  -8   3   6      150.01      159.70      8.21 o
  -7   3   6      257.65      221.63      8.94 o
  -6   3   6        8.28       19.77      5.74 o
  -5   3   6      303.85      312.31     10.61 o
  -4   3   6       24.96       21.33      2.36 o
  -3   3   6      225.35      226.62      7.23 o
  -2   3   6      546.27      650.92     37.98 o
  -1   3   6       91.51       83.96      3.54 o
   0   3   6     1107.97     1130.87     44.29 o
   1   3   6      660.50      600.44     75.34 o
   2   3   6      115.29      140.73     26.37 o
   3   3   6       36.40       75.16     44.51 o
   4   3   6       16.80       17.20      9.31 o
   5   3   6      432.91      378.35     18.37 o
   6   3   6        3.27       14.13      6.61 o
   7   3   6       17.80       26.20      2.52 o
   8   3   6       24.44       35.47      4.75 o
   9   3   6        1.68        0.63      1.18 o
  10   3   6       22.76       15.54      3.35 o
  11   3   6       29.96       80.86     19.14 o
  12   3   6        5.92        4.20      2.66 o
  13   3   6        9.32       12.29      3.98 o
  14   3   6        0.18        0.29      1.63 o
  15   3   6        2.91        3.69      2.56 o
  16   3   6        2.13        7.49      5.31 o
 -18   4   6        6.70       10.21      5.54 o
 -17   4   6        0.76        0.69      2.28 o
 -16   4   6        3.94        0.28      2.17 o
 -15   4   6       11.12        8.59      5.86 o
 -14   4   6        0.02       -0.34      2.14 o
 -13   4   6        2.22        3.97      3.01 o
 -12   4   6       20.39       21.60      4.34 o
 -11   4   6       10.83       14.86      5.05 o
 -10   4   6       79.67       94.76      8.03 o
  -9   4   6      107.65      123.87      9.24 o
  -8   4   6       45.14       51.28      5.60 o
  -7   4   6       74.71       81.90      6.30 o
  -6   4   6      301.91      309.78     14.86 o
  -5   4   6        0.65       20.17      5.10 o
  -4   4   6      275.47      300.57     10.80 o
  -3   4   6       20.54       27.95      2.75 o
  -2   4   6        0.36        9.92      3.10 o
  -1   4   6      672.54      648.56     24.33 o
   0   4   6       55.88       72.82      9.26 o
   1   4   6       50.33       64.51      3.86 o
   2   4   6        4.54        4.98      3.76 o
   3   4   6      378.94      425.71     47.74 o
   4   4   6       31.31       41.12     19.25 o
   5   4   6      380.66      433.95     46.55 o
   6   4   6      101.22      113.03      6.55 o
   7   4   6       89.12       99.52     10.27 o
   8   4   6      222.25      282.85     22.69 o
   9   4   6       83.26       89.46      8.05 o
  10   4   6       62.47       60.21     17.16 o
  11   4   6        0.52        1.36      1.57 o
  12   4   6        2.57        3.05      1.93 o
  13   4   6        0.02        0.48      2.59 o
  14   4   6        1.90        3.03      2.88 o
  15   4   6        0.16        0.75      2.10 o
 -17   5   6        0.12        0.64      3.25 o
 -16   5   6        0.02        0.38      3.29 o
 -15   5   6        1.89        2.24      2.38 o
 -14   5   6       29.11       13.17      6.17 o
 -13   5   6       17.91       16.98      5.75 o
 -12   5   6       33.88       40.12      7.11 o
 -11   5   6        2.47        4.80      2.81 o
 -10   5   6       10.47       15.67      4.14 o
  -9   5   6      113.34      115.02     10.20 o
  -8   5   6        0.20       12.50      4.70 o
  -7   5   6      186.86      225.59     11.28 o
  -6   5   6       74.05       70.05      5.89 o
  -5   5   6       53.99       58.71      5.14 o
  -4   5   6       97.89      101.01      7.02 o
  -3   5   6       42.10       33.06      3.78 o
  -2   5   6       98.19      106.97      7.52 o
  -1   5   6       30.74       31.43      3.64 o
   0   5   6        6.12        7.50      1.40 o
   1   5   6       22.08       11.70      8.36 o
   2   5   6      146.98      146.08     14.45 o
   3   5   6      506.32      521.28    106.78 o
   4   5   6        3.14       13.74     11.54 o
   5   5   6        1.89       11.22      6.68 o
   6   5   6      172.34      195.26     32.87 o
   7   5   6      119.18      145.14     29.16 o
   8   5   6       29.88       48.24     15.48 o
   9   5   6        5.63        3.78      1.99 o
  10   5   6        9.30        7.10      3.22 o
  11   5   6       16.74       12.52      4.17 o
  12   5   6        1.26        0.94      2.53 o
  13   5   6        1.39        9.79      9.77 o
  14   5   6        2.00        5.60     12.69 o
 -16   6   6        7.09        4.35      3.54 o
 -15   6   6        0.23        0.08      2.82 o
 -14   6   6       24.27       23.94     10.05 o
 -13   6   6        8.97       10.26      4.56 o
 -12   6   6        0.03        1.21      2.03 o
 -11   6   6        0.00       -0.34      2.97 o
 -10   6   6       13.48       13.98      4.85 o
  -9   6   6       39.29       31.04      6.83 o
  -8   6   6       28.32       37.94      5.55 o
  -7   6   6       87.08       83.90     10.13 o
  -6   6   6      115.62      115.27      8.44 o
  -5   6   6      118.30      106.74      7.71 o
  -4   6   6       64.31       77.43      8.58 o
  -3   6   6      175.16      171.56     13.30 o
  -2   6   6      179.20      179.87     14.21 o
  -1   6   6      286.52      311.63     15.97 o
   0   6   6        5.92       11.47      3.39 o
   1   6   6        4.45        9.15      3.67 o
   2   6   6      188.68      185.48      6.38 o
   3   6   6      151.33      142.46     23.88 o
   4   6   6      161.70      171.17     39.59 o
   5   6   6       16.46        5.07     12.78 o
   6   6   6      261.79      320.61     36.81 o
   7   6   6        0.13       -0.92      4.16 o
   8   6   6       11.31        9.69     17.13 o
   9   6   6        9.03       13.47     12.13 o
  10   6   6        1.00       -0.28      4.03 o
  11   6   6        9.65        5.32     13.05 o
  12   6   6        1.05        4.48      7.07 o
  13   6   6        0.06       -1.12      6.75 o
 -15   7   6        1.75        1.91      6.04 o
 -14   7   6        2.98        4.58      3.57 o
 -13   7   6        7.47       12.43      5.98 o
 -12   7   6        0.09       -0.29      2.17 o
 -11   7   6        0.94        3.68      2.94 o
 -10   7   6        1.55        3.04      2.80 o
  -9   7   6        3.94        2.70      3.20 o
  -8   7   6       54.85       66.84      9.81 o
  -7   7   6       20.59       24.22      5.17 o
  -6   7   6      217.16      167.39     45.32 o
  -5   7   6       57.34       74.22     10.02 o
  -4   7   6       43.42       42.68      5.80 o
  -3   7   6        6.03        5.22      4.77 o
  -2   7   6      354.57      373.95     23.23 o
  -1   7   6        1.67        1.18      1.40 o
   0   7   6       25.80       46.32      9.78 o
   1   7   6        1.50        1.20      1.00 o
   2   7   6       40.71       49.57      6.64 o
   3   7   6        6.01        3.02      1.49 o
   4   7   6       16.83       22.30     11.39 o
   5   7   6       18.61        5.38      4.91 o
   6   7   6        0.99        2.67      8.13 o
   7   7   6       13.57       13.96     12.66 o
   8   7   6        2.46       13.39     21.25 o
   9   7   6        0.69        1.45      5.43 o
  10   7   6       10.05       16.52     14.50 o
  11   7   6        3.41       13.16     22.20 o
  12   7   6        2.68       15.64     15.95 o
 -13   8   6        1.35        6.89      6.79 o
 -12   8   6        0.05        0.95      3.45 o
 -11   8   6       20.68       20.53     11.13 o
 -10   8   6       19.79       13.32      7.13 o
  -9   8   6        1.07        0.70      2.29 o
  -8   8   6        1.05        0.38      2.63 o
  -7   8   6       23.30       25.24      6.36 o
  -6   8   6        3.12        2.67      3.03 o
  -5   8   6      132.70      135.91     16.79 o
  -4   8   6        2.02        0.62      2.19 o
  -3   8   6        7.72       11.13      4.08 o
  -2   8   6        4.28        5.59      3.36 o
  -1   8   6       33.64       38.72      5.28 o
   0   8   6        2.39        2.91      1.93 o
   1   8   6        3.88        2.53      1.84 o
   2   8   6       23.87       25.35      4.22 o
   3   8   6       76.27      110.68     24.77 o
   4   8   6       39.41       31.73     20.94 o
   5   8   6        0.50       -0.30      3.99 o
   6   8   6       15.90        5.70     13.07 o
   7   8   6       10.50        8.80      7.45 o
   8   8   6       32.16       61.27     41.74 o
   9   8   6        0.42       10.60     23.69 o
  10   8   6        0.41       -0.08      5.68 o
 -10   9   6        0.37        0.56      3.39 o
  -9   9   6        0.84        3.98      7.77 o
  -8   9   6        9.70       11.10      7.49 o
  -7   9   6        8.07       10.07      6.80 o
  -6   9   6        0.71        2.58      5.01 o
  -5   9   6        3.83        3.26      2.88 o
  -4   9   6        0.33       -0.54      1.48 o
  -3   9   6       17.12       10.70      4.07 o
  -2   9   6       26.08       22.03      5.36 o
  -1   9   6        0.17       -1.54      2.15 o
   0   9   6        0.05        3.18      5.31 o
   1   9   6        2.76        0.71      5.41 o
   2   9   6       19.53       11.04     11.90 o
   3   9   6       15.37        3.68      7.53 o
   4   9   6        0.07       -2.45      7.69 o
   5   9   6        0.28       -3.45     11.73 o
   6   9   6       19.69       39.24     17.02 o
   7   9   6       17.18       22.26     25.81 o
  -5  10   6        1.93        2.37      4.81 o
  -4  10   6        0.26        2.19      3.43 o
  -3  10   6        0.04        3.44      4.87 o
  -2  10   6        0.11        3.11      4.04 o
  -1  10   6        1.62        3.94      8.17 o
   0  10   6        5.89        1.93      5.09 o
   1  10   6        0.41        1.65      9.78 o
   2  10   6        0.59        0.34      6.64 o
 -19   0   7        8.34       13.09     11.33 o
 -17   0   7        0.02       -1.31      4.72 o
 -15   0   7        1.25       -1.18      5.57 o
 -13   0   7      187.12      160.89     24.47 o
 -11   0   7       32.02       32.67      7.96 o
  -9   0   7       21.29       19.65      5.06 o
  -7   0   7      844.78      794.42     46.11 o
  -5   0   7       70.92       52.76      5.49 o
  -3   0   7      836.96      899.45     49.02 o
  -1   0   7      323.10      303.34     25.07 o
   1   0   7      345.45      347.86     26.11 o
   3   0   7       29.60       66.57     23.98 o
   5   0   7        9.61        7.40      4.92 o
   7   0   7       15.42       20.46      3.66 o
   9   0   7       37.22       40.77      6.71 o
  11   0   7        0.34       -0.28      2.93 o
  13   0   7       22.18       29.41      7.40 o
  15   0   7        6.85        3.14      4.02 o
 -20   1   7        0.35       -1.78      5.05 o
 -19   1   7        0.08        2.16      4.13 o
 -18   1   7        5.68        5.29      4.67 o
 -17   1   7        7.32        9.72      5.85 o
 -16   1   7        5.86        6.67      4.63 o
 -15   1   7       18.07       14.62      6.70 o
 -14   1   7        0.07       -2.12      2.66 o
 -13   1   7      159.21      171.42     14.12 o
 -12   1   7       67.98       69.63      9.46 o
 -11   1   7       10.99       10.71      3.67 o
 -10   1   7      498.16      495.31     27.26 o
  -9   1   7       33.26       40.75      4.55 o
  -8   1   7       34.82       34.33      4.65 o
  -7   1   7       14.03       20.71      3.69 o
  -6   1   7       45.61       42.54      3.23 o
  -5   1   7     1926.31     1986.73     66.91 o
  -4   1   7      165.31      171.42      7.55 o
  -3   1   7     2151.56     2098.51     70.32 o
  -2   1   7      139.28      176.03     10.19 o
  -1   1   7      805.74      774.08     19.04 o
   0   1   7       62.20       77.16      6.33 o
   1   1   7       35.37       98.29     17.64 o
   2   1   7      190.69      209.65     14.83 o
   3   1   7      428.46      369.74     51.49 o
   4   1   7       12.10       16.09     10.76 o
   5   1   7       86.75       70.35      7.56 o
   6   1   7       22.70       18.30      6.88 o
   7   1   7       18.68       21.98      2.90 o
   8   1   7       32.14       34.97      8.61 o
   9   1   7       26.63       25.48      4.71 o
  10   1   7        8.09       46.07     18.97 o
  11   1   7       18.69       42.83     12.39 o
  12   1   7       44.37       57.97      8.77 o
  13   1   7       13.74       14.85      5.08 o
  14   1   7        0.09        5.60      5.07 o
  15   1   7        1.64        2.06      2.78 o
  16   1   7        2.72        6.38      4.14 o
 -19   2   7        0.62        0.82      3.33 o
 -18   2   7        0.88        0.88      2.51 o
 -17   2   7        1.42        0.34      3.29 o
 -16   2   7        1.06        1.20      2.77 o
 -15   2   7       81.84       96.91     12.72 o
 -14   2   7       17.51       13.91      5.53 o
 -13   2   7        2.20        2.87      3.02 o
 -12   2   7        3.01        6.71      3.85 o
 -11   2   7       42.36       46.44      7.21 o
 -10   2   7       44.73       41.69      5.28 o
  -9   2   7       91.93       95.62      7.48 o
  -8   2   7        4.97        5.30      2.04 o
  -7   2   7      380.00      365.81     12.95 o
  -6   2   7      181.81      162.98      8.08 o
  -5   2   7       33.97       52.30      4.38 o
  -4   2   7      299.17      265.73      9.48 o
  -3   2   7      150.75      181.33      5.96 o
  -2   2   7       17.68       24.05      2.03 o
  -1   2   7      806.96      940.03     24.28 o
   0   2   7      270.35      298.99     25.09 o
   1   2   7      126.76      145.32      9.74 o
   2   2   7      126.69      201.42     30.14 o
   3   2   7      272.02      307.25     19.43 o
   4   2   7       20.70       36.49     13.94 o
   5   2   7       38.73       52.27      6.20 o
   6   2   7        3.18        3.06      1.16 o
   7   2   7        0.04        0.30      0.87 o
   8   2   7        0.48        3.04      2.06 o
   9   2   7       55.96       69.90      9.89 o
  10   2   7       19.00       17.11      4.21 o
  11   2   7        0.03        1.31      2.02 o
  12   2   7        0.92        1.23      2.17 o
  13   2   7        6.79        5.00      3.03 o
  14   2   7        8.56        9.93      4.28 o
  15   2   7        3.06        4.04      3.25 o
  16   2   7        3.93        3.07      3.24 o
 -19   3   7        0.00        0.29      2.75 o
 -18   3   7        5.64        2.62      4.02 o
 -17   3   7        0.02        1.02      3.42 o
 -16   3   7       13.40        2.84      3.88 o
 -15   3   7       34.20       28.76      7.32 o
 -14   3   7        6.80        4.14      3.30 o
 -13   3   7       16.11       12.57      5.02 o
 -12   3   7      112.98      115.80     10.71 o
 -11   3   7      180.06      176.36     10.81 o
 -10   3   7       53.44       46.40      5.31 o
  -9   3   7       10.81       12.06      2.59 o
  -8   3   7       19.38       11.90      2.56 o
  -7   3   7       73.14       69.01      6.13 o
  -6   3   7       16.54       23.51      4.19 o
  -5   3   7      401.71      389.61     14.63 o
  -4   3   7       61.04       59.43      4.38 o
  -3   3   7       43.76       67.97      8.92 o
  -2   3   7      679.39      720.64     21.32 o
  -1   3   7       48.31       51.22      2.31 o
   0   3   7       89.91       81.45      9.59 o
   1   3   7       20.55       87.72     33.64 o
   2   3   7     1256.74     1338.23     81.96 o
   3   3   7      290.59      247.62     39.75 o
   4   3   7      470.13      581.88     41.33 o
   5   3   7      158.08      152.18     13.35 o
   6   3   7       27.80       35.28      9.63 o
   7   3   7       20.49       21.96      6.98 o
   8   3   7       45.22       40.60      5.28 o
   9   3   7        0.14        2.13      1.61 o
  10   3   7        0.07        0.86      1.67 o
  11   3   7       24.53       12.32      7.42 o
  12   3   7        1.81        1.87      2.00 o
  13   3   7        0.02        1.29      2.25 o
  14   3   7        0.00        1.63      3.19 o
  15   3   7        3.90        5.26      3.60 o
 -18   4   7        1.13        0.39      2.45 o
 -17   4   7        0.68        0.49      3.74 o
 -16   4   7        0.71        1.85      3.35 o
 -15   4   7       17.94       15.63      5.01 o
 -14   4   7       26.12       29.92      5.89 o
 -13   4   7        6.91        3.62      2.56 o
 -12   4   7      136.76      131.62     12.43 o
 -11   4   7      165.86      181.87     12.50 o
 -10   4   7       23.04       38.55      6.57 o
  -9   4   7      148.02      137.03      9.33 o
  -8   4   7       36.53       27.75      4.26 o
  -7   4   7       69.28       68.03      5.04 o
  -6   4   7        2.99       21.82      5.78 o
  -5   4   7      604.44      619.54     21.09 o
  -4   4   7      204.71      212.75     11.83 o
  -3   4   7       88.85       87.12     12.00 o
  -2   4   7       15.35       67.17     14.54 o
  -1   4   7      673.62      719.96     27.37 o
   0   4   7      214.78      247.05     43.23 o
   1   4   7       85.06       67.72      4.82 o
   2   4   7       69.59      101.90      9.72 o
   3   4   7        0.31        0.39      2.99 o
   4   4   7        5.67       11.09     13.96 o
   5   4   7      115.93      113.57     36.33 o
   6   4   7       51.89       64.06     12.36 o
   7   4   7        8.08        5.35      2.65 o
   8   4   7        0.60        1.01      1.29 o
   9   4   7        6.05        4.89      2.21 o
  10   4   7        3.14        3.45      2.34 o
  11   4   7        2.47        0.66      1.22 o
  12   4   7        0.05       -1.53      4.72 o
  13   4   7        0.06        1.98      2.15 o
  14   4   7        0.28       -0.12      6.12 o
  15   4   7        0.86       -0.23      8.74 o
 -17   5   7        0.63        0.52      2.44 o
 -16   5   7        6.94        5.70      4.41 o
 -15   5   7        0.03        2.04      3.46 o
 -14   5   7        0.00        3.35      3.61 o
 -13   5   7        0.00        0.89      2.03 o
 -12   5   7       61.37       69.30      8.51 o
 -11   5   7      105.55      110.01     12.13 o
 -10   5   7        2.96        2.73      3.15 o
  -9   5   7       85.20       77.26      9.81 o
  -8   5   7      557.14      550.46     26.92 o
  -7   5   7      128.73      142.15     13.05 o
  -6   5   7      216.20      203.56     10.87 o
  -5   5   7        1.20        7.00      2.00 o
  -4   5   7      290.46      297.06     12.79 o
  -3   5   7       83.13       87.80      7.90 o
  -2   5   7       25.06       19.98      3.30 o
  -1   5   7        0.55        1.03      1.10 o
   0   5   7        6.85        6.88      6.81 o
   1   5   7       49.96       33.64     16.61 o
   2   5   7       18.35       18.99      7.23 o
   3   5   7       10.86       27.04     14.63 o
   4   5   7      207.60      234.64     22.52 o
   5   5   7       37.13       51.09     16.02 o
   6   5   7       67.77      116.41     25.76 o
   7   5   7       36.14        5.59     15.91 o
   8   5   7        0.76       -0.19      6.87 o
   9   5   7        4.52        1.03      1.52 o
  10   5   7        7.14        4.87      7.77 o
  11   5   7        0.48        4.35      8.10 o
  12   5   7        0.53       -3.77      6.08 o
  13   5   7        1.11        0.48      5.02 o
  14   5   7        0.89       -5.72     17.70 o
 -16   6   7        2.52        4.10      3.35 o
 -15   6   7        0.57        3.43      3.09 o
 -14   6   7        0.07        3.25      3.59 o
 -13   6   7        0.02        1.83      5.14 o
 -12   6   7        0.01       -0.15      2.05 o
 -11   6   7       38.89       47.82      7.44 o
 -10   6   7       10.52       13.27      3.86 o
  -9   6   7       21.19       23.07      6.91 o
  -8   6   7      168.51      161.68     12.65 o
  -7   6   7       75.74       94.27     11.25 o
  -6   6   7       14.32       10.11      3.58 o
  -5   6   7       27.97       26.73      4.83 o
  -4   6   7      168.42      173.84     11.94 o
  -3   6   7      166.03      157.75     12.60 o
  -2   6   7       33.76       47.60     13.19 o
  -1   6   7       76.11       70.30      5.05 o
   0   6   7      235.69      220.82     13.11 o
   1   6   7       90.61      120.09     25.54 o
   2   6   7       10.31       34.86     21.41 o
   3   6   7       50.62       44.00     21.16 o
   4   6   7        1.68        5.37      9.97 o
   5   6   7       28.55       10.87     10.82 o
   6   6   7       20.23       19.07     13.81 o
   7   6   7       41.73       38.00     26.94 o
   8   6   7        0.84        0.46      8.89 o
   9   6   7       20.34        9.54     17.76 o
  10   6   7        3.97       -7.90     16.59 o
  11   6   7        0.85       -4.08     14.76 o
  12   6   7        1.02        6.03     10.80 o
 -15   7   7        0.94        3.14     13.73 o
 -14   7   7        9.54       10.79      6.25 o
 -13   7   7        6.21        6.83      5.26 o
 -12   7   7        5.49       10.78      5.66 o
 -11   7   7        0.25        1.52      2.68 o
 -10   7   7        0.94        0.36      2.51 o
  -9   7   7       17.45       14.95      4.44 o
  -8   7   7        9.49        8.78      3.81 o
  -7   7   7        5.88        6.69      3.22 o
  -6   7   7        0.23        1.09      2.06 o
  -5   7   7       14.88       10.67      5.03 o
  -4   7   7       19.27       13.31      4.64 o
  -3   7   7      209.96      239.98     18.35 o
  -2   7   7        0.24        8.80      3.18 o
  -1   7   7       12.27       23.76      5.20 o
   0   7   7       31.64       25.37      7.82 o
   1   7   7      506.58      634.34     63.46 o
   2   7   7        1.95        2.20      4.09 o
   3   7   7       33.75       19.81     12.35 o
   4   7   7       93.25       30.59     49.18 o
   5   7   7       39.46       23.48     21.15 o
   6   7   7       15.05        5.56      7.42 o
   7   7   7       21.69        8.42     31.40 o
   8   7   7        0.02      -12.89     21.70 o
   9   7   7        1.01       -2.86      9.35 o
  10   7   7        3.54       -6.41     18.16 o
  11   7   7        0.05       12.28     13.85 o
 -13   8   7        5.31       29.53     27.20 o
 -12   8   7        0.03        2.29      3.92 o
 -11   8   7        8.06        8.89      5.74 o
 -10   8   7        0.39        1.57      3.08 o
  -9   8   7       23.74       23.56      6.54 o
  -8   8   7       11.47       10.66      4.65 o
  -7   8   7        3.72        3.35      5.12 o
  -6   8   7        0.99        7.85      4.37 o
  -5   8   7        3.46        2.09      3.76 o
  -4   8   7       52.48       64.12      9.29 o
  -3   8   7       36.69       38.41      5.67 o
  -2   8   7       90.74      115.37     12.91 o
  -1   8   7        0.51        2.58      3.11 o
   0   8   7       81.38       75.83      9.17 o
   1   8   7        1.23       -0.14      0.77 o
   2   8   7       42.06       71.32     23.50 o
   3   8   7        2.31        0.58      3.98 o
   4   8   7        6.92        1.20      5.86 o
   5   8   7       10.01        8.39     11.25 o
   6   8   7        4.91        2.09      6.44 o
   7   8   7       10.07       17.26     15.00 o
   8   8   7        0.21        9.47     13.05 o
   9   8   7        7.55        5.24      9.59 o
 -10   9   7        5.54        5.09      7.92 o
  -9   9   7        7.57        7.63      7.79 o
  -8   9   7       28.00       28.89     10.46 o
  -7   9   7        2.54        2.48      6.11 o
  -6   9   7       18.00       20.20     11.30 o
  -5   9   7        0.01        1.48      2.64 o
  -4   9   7        7.65        8.20      3.75 o
  -3   9   7        2.94        0.81      2.23 o
  -2   9   7       15.41        4.50      5.88 o
  -1   9   7        0.76        0.28      3.23 o
   0   9   7        8.39        5.91      5.89 o
   1   9   7        3.31        3.39      6.78 o
   2   9   7        2.01        0.67      6.20 o
   3   9   7        0.57       -0.83      5.88 o
   4   9   7       19.90       15.51     14.30 o
   5   9   7        2.91        0.83      5.53 o
   6   9   7       14.18       20.77     21.98 o
  -3  10   7        6.44       -3.26      8.77 o
  -2  10   7        0.41       10.11      8.40 o
  -1  10   7        0.33        3.17      9.70 o
   0  10   7        5.39       11.25      9.71 o
 -20   0   8        7.83        1.68     11.18 o
 -18   0   8        2.64        9.19     17.43 o
 -16   0   8       10.67       19.06      9.76 o
 -14   0   8        0.11        1.30      3.71 o
 -12   0   8      420.07      389.27     38.83 o
 -10   0   8        5.18        8.58      4.54 o
  -8   0   8     1431.93     1511.46     89.11 o
  -6   0   8      169.94      164.28     10.00 o
  -4   0   8     1363.11     1353.44     55.61 o
  -2   0   8     1115.53     1238.80     52.01 o
   0   0   8      543.82      648.67     59.38 o
   2   0   8      245.95      255.37     11.85 o
   4   0   8       64.28       72.90     10.61 o
   6   0   8       14.00       26.26      9.46 o
   8   0   8      202.19      216.54     32.99 o
  10   0   8      172.49      206.10     20.03 o
  12   0   8       15.30       11.06      4.51 o
  14   0   8        0.22        1.16      2.85 o
 -20   1   8        0.50       -2.01      6.88 o
 -19   1   8        0.01        2.60      4.22 o
 -18   1   8        2.84        0.87      4.96 o
 -17   1   8       32.11       10.19     10.01 o
 -16   1   8       21.02       13.73      6.38 o
 -15   1   8       49.44       53.61      8.69 o
 -14   1   8        0.64        3.20      3.38 o
 -13   1   8       65.20       72.51      9.53 o
 -12   1   8        1.08        2.50      2.66 o
 -11   1   8      106.00      102.74     10.46 o
 -10   1   8      113.45      111.64      8.51 o
  -9   1   8      154.17      146.76     11.10 o
  -8   1   8       48.45       44.93      4.17 o
  -7   1   8      167.30      180.03      7.89 o
  -6   1   8      117.05      116.23      7.08 o
  -5   1   8        0.72        9.48      2.72 o
  -4   1   8      260.59      241.44      8.98 o
  -3   1   8      445.44      472.36     23.90 o
  -1   1   8      708.21      820.44     38.47 o
   0   1   8      766.85      620.33     46.41 o
   1   1   8      653.67      860.25    110.12 o
   2   1   8      555.14      796.93     57.34 o
   3   1   8       10.81        9.25      1.78 o
   4   1   8       94.87       70.55     16.23 o
   5   1   8       49.09       50.72     17.70 o
   6   1   8        8.65       25.99      6.54 o
   7   1   8       76.66      131.42     42.66 o
   8   1   8       56.81       19.77     21.89 o
   9   1   8       10.62       17.63      5.12 o
  10   1   8        1.88        4.18      2.49 o
  11   1   8        1.78        7.20      3.92 o
  12   1   8       11.26       11.81      4.43 o
  13   1   8       19.54       25.13      8.15 o
  14   1   8        9.99       19.22      5.46 o
  15   1   8        0.10        0.42      2.69 o
 -19   2   8        1.27        0.78      3.68 o
 -18   2   8       41.71       11.72     13.31 o
 -17   2   8       19.37        6.00      5.59 o
 -16   2   8        0.68        0.99      3.79 o
 -15   2   8        3.36        6.33      4.77 o
 -14   2   8      112.60      115.04     13.01 o
 -13   2   8       70.84       73.46      8.80 o
 -12   2   8       21.96       21.22      4.92 o
 -11   2   8       13.28       11.86      3.86 o
 -10   2   8       90.91       93.06      8.44 o
  -9   2   8      273.16      251.60     12.21 o
  -8   2   8       88.43       78.33      5.73 o
  -7   2   8      109.28      111.71      6.80 o
  -6   2   8       48.94       74.80      8.30 o
  -5   2   8      703.89      727.82     24.93 o
  -4   2   8      574.27      648.93     34.15 o
  -3   2   8       48.37       44.43      2.89 o
  -2   2   8      326.98      352.24     13.26 o
  -1   2   8      333.11      385.50     23.04 o
   0   2   8      279.04      316.05     29.87 o
   1   2   8      574.28      622.96     39.96 o
   2   2   8        1.38       14.57      7.03 o
   3   2   8       86.43       96.58      8.20 o
   4   2   8       31.95       48.38     19.49 o
   5   2   8      122.17      130.02     15.53 o
   6   2   8       22.39       31.38     21.72 o
   7   2   8        1.29        5.55      4.11 o
   8   2   8       24.12        6.72      7.24 o
   9   2   8       44.62       47.67     16.59 o
  10   2   8       17.80       15.76      3.36 o
  11   2   8        0.85        3.48      2.76 o
  12   2   8        1.03        8.74      3.98 o
  13   2   8        8.73        8.56      3.23 o
  14   2   8        1.10        2.66      4.12 o
  15   2   8        5.26        6.83      3.60 o
 -19   3   8        0.54       -0.46      2.79 o
 -18   3   8        0.93       -2.04      3.41 o
 -17   3   8       15.46        6.24      5.21 o
 -16   3   8       32.88       11.07      8.98 o
 -15   3   8       37.08       31.11      8.26 o
 -14   3   8      175.33      178.93     15.81 o
 -13   3   8       72.91       83.79      8.17 o
 -12   3   8        0.89        7.88      3.71 o
 -11   3   8        1.33       12.13      4.58 o
 -10   3   8      310.14      262.80     14.25 o
  -9   3   8      142.29      115.33      8.66 o
  -8   3   8      183.51      188.38      9.83 o
  -7   3   8       20.27       18.33      2.95 o
  -6   3   8      116.33      138.74      6.29 o
  -5   3   8       25.16       24.31      4.26 o
  -4   3   8      580.18      532.43     18.28 o
  -3   3   8       45.62       99.51     15.62 o
  -2   3   8      438.56      483.52     20.42 o
  -1   3   8       60.98       77.80      4.87 o
   0   3   8        9.52       17.38      8.59 o
   1   3   8        0.40       11.70      5.49 o
   2   3   8       15.38       22.96      6.38 o
   3   3   8      161.73      159.55     24.78 o
   4   3   8       11.03       18.11     13.43 o
   5   3   8        0.42        0.56      1.00 o
   6   3   8      121.78      133.58      9.26 o
   7   3   8        0.41        1.82      2.09 o
   8   3   8        0.00        0.23      1.12 o
   9   3   8        0.41        1.17      1.13 o
  10   3   8        0.04        0.40      1.16 o
  11   3   8        0.00        1.56      1.46 o
  12   3   8        0.98       -0.18      1.81 o
  13   3   8        0.53        2.75      2.57 o
  14   3   8        0.23        3.52      3.43 o
  15   3   8       16.02       40.78     19.46 o
 -18   4   8        1.71        1.80      4.29 o
 -17   4   8        5.52        3.35      3.41 o
 -16   4   8        5.13        1.57      2.59 o
 -15   4   8        2.17        1.67      2.71 o
 -14   4   8       16.00       11.40      5.28 o
 -13   4   8       63.05       62.02     11.45 o
 -12   4   8        8.52       11.83      4.61 o
 -11   4   8      209.69      202.44     14.52 o
 -10   4   8       95.09       95.19      8.64 o
  -9   4   8      331.43      315.68     16.49 o
  -8   4   8       72.62       88.91      7.08 o
  -7   4   8       76.08      113.94     11.33 o
  -6   4   8       13.43        9.95      3.00 o
  -5   4   8       59.50       44.61      3.66 o
  -4   4   8        0.08        1.54      1.31 o
  -3   4   8       33.35       43.60      3.35 o
  -2   4   8       74.63       78.99      5.79 o
  -1   4   8        3.19        3.78      0.97 o
   0   4   8        7.41        6.91      3.24 o
   1   4   8       73.30       51.24     26.32 o
   2   4   8       20.58       18.95      9.10 o
   3   4   8        3.96        5.21      3.88 o
   4   4   8        2.09        7.36      5.13 o
   5   4   8       83.12      124.09     23.53 o
   6   4   8       53.10       75.47     18.31 o
   7   4   8        0.07       -2.25      8.93 o
   8   4   8        8.35        4.74      4.85 o
   9   4   8        3.31        3.38      3.07 o
  10   4   8        0.41        0.46      1.04 o
  11   4   8        1.80        2.00      5.52 o
  12   4   8        0.04       -7.29     15.83 o
  13   4   8        0.34        1.98      8.26 o
  14   4   8        0.00       -0.08      7.63 o
 -17   5   8        0.83        0.28      4.16 o
 -16   5   8        1.78        3.70      4.03 o
 -15   5   8        0.20        1.56      2.87 o
 -14   5   8       21.52       20.67      6.03 o
 -13   5   8       11.23       12.70      4.48 o
 -12   5   8       22.22       25.17      5.98 o
 -11   5   8       49.40       56.52      7.55 o
 -10   5   8        0.67        0.12      2.60 o
  -9   5   8      128.19      165.90     12.64 o
  -8   5   8      203.53      288.55     36.41 o
  -7   5   8       69.83       74.15      9.69 o
  -6   5   8       30.52       29.92      5.21 o
  -5   5   8      262.83      300.34     13.27 o
  -4   5   8      685.09      751.42     27.16 o
  -3   5   8       31.34       30.99      7.54 o
  -2   5   8       23.48       24.13      3.03 o
  -1   5   8       16.41       13.17      1.20 o
   0   5   8        3.91        2.00      2.92 o
   1   5   8       51.95       28.99     21.49 o
   2   5   8       54.69       37.73     15.55 o
   3   5   8       33.65       32.07      8.50 o
   4   5   8       45.79       45.33     12.15 o
   5   5   8        2.59        6.97      6.17 o
   6   5   8       54.99       18.58     29.21 o
   8   5   8       16.46       20.79     13.01 o
   9   5   8        1.83       12.02     11.33 o
  10   5   8        2.34       -4.18     10.57 o
  11   5   8        3.56       -0.55      8.18 o
  12   5   8        2.39        7.10     10.91 o
  13   5   8        3.50       -1.53     12.47 o
 -16   6   8        0.02       -1.35      3.59 o
 -15   6   8        8.25        3.06      5.07 o
 -14   6   8        0.36       -1.95      3.62 o
 -13   6   8        1.66        5.58      4.96 o
 -12   6   8        1.26        3.41      3.22 o
 -11   6   8        0.01        1.72      2.89 o
 -10   6   8       19.71       18.28      4.34 o
  -9   6   8       56.49       59.21      8.04 o
  -8   6   8       21.26       17.47      4.50 o
  -7   6   8        3.33        1.59      2.28 o
  -6   6   8      269.70      298.85     20.21 o
  -5   6   8      160.42      176.72     11.32 o
  -4   6   8       60.50       58.67      7.97 o
  -3   6   8       18.11       15.22      3.93 o
  -2   6   8       53.42       50.58     10.19 o
  -1   6   8      242.06      208.74     15.00 o
   0   6   8       18.03        9.82      8.79 o
   1   6   8       82.96      110.22     35.81 o
   2   6   8       39.77       29.88     14.26 o
   3   6   8       48.51       40.54     19.26 o
   4   6   8       77.47       89.33     15.85 o
   5   6   8       10.86       18.60     11.97 o
   6   6   8       14.29        9.30      8.22 o
   7   6   8       15.45        0.00      4.69 o
   8   6   8        0.21       -0.50      5.72 o
   9   6   8        3.17       10.91     12.21 o
  10   6   8        0.14        8.43     17.47 o
  11   6   8        0.25        4.31      9.57 o
  12   6   8        1.89       13.31     14.50 o
 -14   7   8       11.70       15.50      7.04 o
 -13   7   8        0.41        0.21      3.73 o
 -12   7   8        1.28        0.83      3.49 o
 -11   7   8        3.56        8.20      4.78 o
 -10   7   8        1.73        3.15      4.34 o
  -9   7   8       10.60        7.63      3.71 o
  -8   7   8        3.24        1.48      2.50 o
  -7   7   8        0.12        3.48      2.48 o
  -6   7   8       38.69       21.33      8.79 o
  -5   7   8        0.07       -0.01      1.50 o
  -4   7   8       10.87        3.65      4.05 o
  -3   7   8        6.35       10.85      3.92 o
  -2   7   8      166.05      179.41     10.68 o
  -1   7   8       18.92       18.41      2.91 o
   0   7   8       74.24       85.64     24.57 o
   1   7   8       16.69        7.29      7.05 o
   2   7   8       53.39       24.75     23.54 o
   3   7   8       28.62        9.97     10.15 o
   4   7   8       24.80        9.44     13.17 o
   5   7   8        4.59        2.77      4.91 o
   6   7   8       41.26       73.15     38.74 o
   7   7   8       20.52       21.03     14.99 o
   8   7   8        4.72       -1.63      7.16 o
   9   7   8        6.36        4.98      8.13 o
  10   7   8        0.02       23.38     27.39 o
 -12   8   8       18.23       19.32     10.55 o
 -11   8   8        6.61       13.72      7.05 o
 -10   8   8        6.38        8.30      5.36 o
  -9   8   8       15.64       19.37      5.50 o
  -8   8   8        0.85        0.86      2.19 o
  -7   8   8        6.23        7.19      4.42 o
  -6   8   8       49.03       33.08     15.78 o
  -5   8   8        7.57        3.10      4.52 o
  -4   8   8       15.16        8.97      4.05 o
  -3   8   8        1.27        4.14      2.28 o
  -2   8   8       16.16        7.71      3.94 o
  -1   8   8       53.28       60.17     11.87 o
   0   8   8        0.38        2.65      4.97 o
   1   8   8       35.20        6.37      8.75 o
   2   8   8        4.80        2.56      4.58 o
   3   8   8        3.34        0.37      6.88 o
   4   8   8        5.60       -1.74      4.45 o
   5   8   8        0.13       -4.49     12.09 o
   6   8   8        9.93        0.03      3.41 o
   7   8   8        0.31       -1.38      6.92 o
   8   8   8        0.12        1.98     12.32 o
  -9   9   8        7.15        4.78      4.28 o
  -8   9   8       16.13       21.64      8.36 o
  -7   9   8       13.17       19.30     11.90 o
  -6   9   8        0.00        3.23      6.38 o
  -5   9   8       50.85       56.71     11.12 o
  -4   9   8        3.27        6.50      3.39 o
  -3   9   8       23.13        8.82      8.10 o
  -2   9   8        7.17        2.24      4.60 o
  -1   9   8        7.09        6.28      5.77 o
   0   9   8        3.21        1.20      4.75 o
   1   9   8        0.04        0.37      4.76 o
   2   9   8        5.31        1.43      6.86 o
   3   9   8        3.13       -1.49      6.08 o
   4   9   8        2.60       -0.38     11.02 o
   5   9   8        0.17        3.90      8.08 o
 -19   0   9       38.55        6.87     24.74 o
 -17   0   9        3.71        3.55      5.19 o
 -15   0   9        0.82        7.66      6.63 o
 -13   0   9       36.93       37.57     10.66 o
 -11   0   9       38.31       46.56     12.93 o
  -9   0   9      144.94      151.91     12.42 o
  -7   0   9      402.27      373.99     24.29 o
  -5   0   9     1990.75     1856.04    105.91 o
  -3   0   9      617.69      649.33     28.47 o
  -1   0   9      455.87      559.68     25.04 o
   1   0   9      165.94      202.40     14.69 o
   3   0   9        3.98       -0.71      2.03 o
   5   0   9      305.90      343.19     24.62 o
   7   0   9      458.73      500.37     71.96 o
   9   0   9       98.24      142.12     21.92 o
  11   0   9        1.21        8.79      5.09 o
  13   0   9       24.54       30.46     11.51 o
  15   0   9        0.01        1.75      5.40 o
 -19   1   9       27.94        5.91      8.33 o
 -18   1   9        2.29        1.87      3.63 o
 -17   1   9        1.30        0.28      3.08 o
 -16   1   9        2.74        1.21      3.34 o
 -15   1   9       75.84       66.85      9.20 o
 -14   1   9        7.77        7.02      4.11 o
 -13   1   9        0.20        3.19      3.15 o
 -12   1   9        9.98       10.65      4.23 o
 -11   1   9       43.27       48.51      6.27 o
 -10   1   9      131.23      144.44     12.49 o
  -9   1   9       10.09       17.81      4.58 o
  -8   1   9       38.01       46.45      4.38 o
  -7   1   9      377.15      361.08     16.08 o
  -6   1   9      254.48      286.79     11.31 o
  -5   1   9        5.43        5.19      1.55 o
  -4   1   9       24.85       21.86      2.30 o
  -3   1   9      433.29      417.44     15.69 o
  -2   1   9      503.30      674.20     34.36 o
  -1   1   9      319.59      373.23     32.81 o
   0   1   9       15.86       21.11      5.96 o
   1   1   9      264.66      290.19     30.34 o
   2   1   9        3.56        3.86      1.68 o
   3   1   9       69.57       75.47      7.24 o
   4   1   9       28.14       23.80      7.73 o
   5   1   9      212.83      181.79     33.48 o
   6   1   9       20.86      135.90     47.34 o
   7   1   9      213.60      282.04     44.52 o
   8   1   9        1.03        5.19      9.38 o
   9   1   9        0.45        9.11     13.99 o
  10   1   9      109.20      129.10     15.74 o
  11   1   9        0.29        9.22     11.81 o
  12   1   9       15.94       14.40      6.11 o
  13   1   9       18.78       13.17      5.19 o
  14   1   9        0.14        3.33      3.84 o
  15   1   9        7.97       10.95      5.97 o
 -19   2   9       17.90        5.40      5.94 o
 -18   2   9       23.23        5.68      8.44 o
 -17   2   9       35.14        7.95     12.26 o
 -16   2   9       68.15       57.36     17.77 o
 -15   2   9        1.05        0.25      3.52 o
 -14   2   9       79.73       93.23     11.12 o
 -13   2   9       60.46       52.58      9.64 o
 -12   2   9       49.78       42.99      6.63 o
 -11   2   9        1.81        4.29      2.57 o
 -10   2   9       45.82       43.97      5.36 o
  -9   2   9       52.03       40.21      5.23 o
  -8   2   9        0.05        0.98      2.03 o
  -7   2   9      145.23      145.21      7.29 o
  -6   2   9        3.51       14.91      4.87 o
  -5   2   9       12.15       22.18      4.47 o
  -4   2   9       71.54       69.53     15.18 o
  -3   2   9       41.81       45.64      4.18 o
  -2   2   9       22.10       28.25      5.41 o
  -1   2   9      443.53      494.69     15.92 o
   0   2   9        0.44        7.98      2.76 o
   1   2   9        8.06        5.45      1.86 o
   2   2   9        0.70        0.93      0.76 o
   3   2   9       17.13       40.67     11.17 o
   4   2   9      200.71      208.31     25.48 o
   5   2   9      218.51      251.08     40.52 o
   6   2   9       18.72       17.15     10.05 o
   7   2   9        6.75        7.78      4.08 o
   8   2   9       65.91       45.40     15.11 o
   9   2   9       14.43        9.93      7.22 o
  10   2   9        5.50        4.35      2.54 o
  11   2   9        0.77        2.20      4.11 o
  12   2   9       36.23       35.89     12.46 o
  13   2   9        6.60        2.77      2.60 o
  14   2   9        0.01        4.99      3.00 o
 -19   3   9        7.58        1.70      4.91 o
 -18   3   9        6.77        4.75      3.70 o
 -17   3   9        1.21        0.68      2.61 o
 -16   3   9       42.08       10.47     11.81 o
 -15   3   9       30.69       26.43      6.36 o
 -14   3   9        4.37        4.91      3.64 o
 -13   3   9        0.38        4.61      3.87 o
 -12   3   9      144.87      147.41     11.19 o
 -11   3   9       41.96       48.90      5.97 o
 -10   3   9      127.62      128.56      9.86 o
  -9   3   9       44.79       55.05      6.26 o
  -8   3   9      166.37      163.15     10.42 o
  -7   3   9      103.11      112.04      9.19 o
  -6   3   9       81.50       87.69      6.51 o
  -5   3   9      187.01      174.92      8.24 o
  -4   3   9      143.55      116.03      6.13 o
  -3   3   9      112.81      110.87      5.45 o
  -2   3   9        0.40        1.75      0.91 o
  -1   3   9        5.51        4.69      1.07 o
   0   3   9        2.43       11.36      5.42 o
   1   3   9        2.13       26.45      8.31 o
   2   3   9      444.00      367.85     40.43 o
   3   3   9       11.68       55.52     13.48 o
   4   3   9       36.94       38.65     12.12 o
   5   3   9       47.75       47.69      7.26 o
   6   3   9       25.73       31.82      5.93 o
   7   3   9        0.00        1.28      0.96 o
   8   3   9        7.74        5.88      3.76 o
   9   3   9        6.74        3.48      2.59 o
  10   3   9        4.18        2.61      1.88 o
  11   3   9        1.35        0.18      2.25 o
  12   3   9        0.57        0.47      2.58 o
  13   3   9        0.00       10.11     10.38 o
  14   3   9        1.05        8.93     10.60 o
 -18   4   9        5.06        4.37      3.49 o
 -17   4   9        7.46        3.54      4.03 o
 -16   4   9        8.63        4.26      3.16 o
 -15   4   9        5.90        2.89      4.06 o
 -14   4   9        2.94        2.62      4.45 o
 -13   4   9       24.24       26.39      5.30 o
 -12   4   9        1.02        5.53      3.02 o
 -11   4   9      160.45      174.54     13.63 o
 -10   4   9       32.39       34.14      5.23 o
  -9   4   9        1.43       15.94      7.00 o
  -8   4   9        1.34        6.65      2.75 o
  -7   4   9      392.39      371.31     16.83 o
  -6   4   9      104.11      108.86     16.82 o
  -5   4   9       32.98       35.11      3.97 o
  -4   4   9       23.87       30.28      3.19 o
  -3   4   9        0.72        5.91      2.07 o
  -2   4   9      172.81      159.58      8.85 o
  -1   4   9        3.51        1.27      2.13 o
   0   4   9       10.13        5.90      3.96 o
   1   4   9        3.20       13.60      8.00 o
   2   4   9       20.49       25.91     15.15 o
   3   4   9      132.32      132.00     14.92 o
   4   4   9        0.00        4.64      4.50 o
   5   4   9        7.34        3.65      4.77 o
   6   4   9       27.97       27.74     20.30 o
   7   4   9        9.65        7.03     11.06 o
   8   4   9       11.92       12.78     16.44 o
   9   4   9        1.66        4.21      2.89 o
  10   4   9        0.00        0.27      4.58 o
  11   4   9        4.60        8.89     16.52 o
  12   4   9       10.62        4.78     14.86 o
  13   4   9        2.08       -0.19      6.41 o
 -17   5   9        0.03       -0.07      3.57 o
 -16   5   9        0.71        3.18      3.97 o
 -15   5   9        0.01        0.64      2.66 o
 -14   5   9        0.79        2.52      3.13 o
 -13   5   9       15.41       13.53      6.34 o
 -12   5   9        0.85        2.78      3.30 o
 -11   5   9        9.00       10.58      4.25 o
 -10   5   9        1.76        3.73      3.41 o
  -9   5   9       41.84       50.97      6.75 o
  -8   5   9      143.79      172.77     13.21 o
  -7   5   9       97.34       94.85      9.50 o
  -6   5   9      106.76       98.68      7.93 o
  -5   5   9       57.85       52.22      5.45 o
  -4   5   9       38.13       39.81      6.54 o
  -3   5   9       35.46       36.90      3.65 o
  -2   5   9      208.08      197.90     19.89 o
  -1   5   9      210.19      225.21     13.92 o
   0   5   9       34.65       30.80     20.39 o
   1   5   9      201.36      145.30     56.25 o
   2   5   9       20.32       12.23     23.14 o
   3   5   9       38.12       36.43      9.56 o
   4   5   9       20.08       12.06      7.20 o
   5   5   9        0.44       -0.05      3.38 o
   6   5   9        0.09        1.84      5.83 o
   7   5   9       12.30        9.35     16.86 o
   8   5   9        0.09        0.44      5.61 o
   9   5   9        0.38       16.75     12.86 o
  10   5   9       16.65       30.48     26.13 o
  11   5   9        8.06       14.65     21.63 o
  12   5   9        0.02        2.63      8.77 o
 -16   6   9        6.44       16.24      8.55 o
 -15   6   9        4.89       12.43      7.53 o
 -14   6   9        4.49        7.15      4.92 o
 -13   6   9        7.03       12.83      6.44 o
 -12   6   9       14.54       17.91      5.91 o
 -11   6   9        0.45        2.77      2.72 o
 -10   6   9        2.97        4.23      4.06 o
  -9   6   9        5.80        8.50      3.74 o
  -8   6   9       40.89       48.29      7.23 o
  -7   6   9        0.80        1.83      2.52 o
  -6   6   9       69.34       57.22      9.94 o
  -5   6   9        0.15        1.18      1.74 o
  -4   6   9       39.62       36.14      7.62 o
  -3   6   9      116.72      105.85      8.11 o
  -2   6   9      117.06      110.91      8.09 o
  -1   6   9       16.33        8.14      8.33 o
   0   6   9       48.64       48.69      8.80 o
   1   6   9      109.71      118.56     15.91 o
   2   6   9       42.09       10.52      9.43 o
   3   6   9       85.55       24.54     35.42 o
   4   6   9       16.01        7.94      7.44 o
   5   6   9        0.27       -1.55      4.85 o
   6   6   9       18.17        9.00      8.44 o
   7   6   9        3.14       -6.44      9.83 o
   8   6   9        1.19       -0.23      5.49 o
   9   6   9        0.30       30.67     18.16 o
  10   6   9        0.38        0.80      7.08 o
  11   6   9        5.09        7.48     11.98 o
 -14   7   9        6.05        5.39      4.86 o
 -13   7   9       34.03       56.41     11.65 o
 -12   7   9        0.01        3.38      3.97 o
 -11   7   9        6.77        9.25      4.41 o
 -10   7   9        2.19        0.62      4.27 o
  -9   7   9       38.78       29.87      7.22 o
  -8   7   9        2.24        1.98      2.98 o
  -7   7   9        0.65        1.75      2.66 o
  -6   7   9        3.93        0.90      2.17 o
  -5   7   9        8.48        2.94      2.98 o
  -4   7   9        0.09       -0.01      1.22 o
  -3   7   9       16.48       12.80      3.42 o
  -2   7   9       11.96        8.97      4.06 o
  -1   7   9       45.39       30.06     11.62 o
   0   7   9       10.04       10.46      6.04 o
   1   7   9        0.14        1.06      5.53 o
   2   7   9        3.00        0.89      3.40 o
   3   7   9        0.17        0.62      4.01 o
   4   7   9       19.16        2.95      5.36 o
   5   7   9        0.15       -5.35      9.34 o
   6   7   9       26.59       32.24     14.60 o
   7   7   9        5.92        0.98      5.30 o
   8   7   9        0.13       -8.67      9.88 o
   9   7   9        6.27        7.51      9.98 o
 -12   8   9       35.36       41.98     16.84 o
 -11   8   9        0.47        5.81      5.34 o
 -10   8   9        0.35        1.28      2.54 o
  -9   8   9        0.90        1.84      2.21 o
  -8   8   9        0.45        0.54      2.19 o
  -7   8   9        9.80        7.13      4.20 o
  -6   8   9        7.21        1.18      2.76 o
  -5   8   9        8.70        6.03      4.63 o
  -4   8   9       13.01        7.67      3.31 o
  -3   8   9       14.81       10.69      3.32 o
  -2   8   9        1.66        0.15      2.77 o
  -1   8   9        0.50        0.54      3.05 o
   0   8   9        0.21        1.83      4.81 o
   1   8   9        0.00        1.74      5.80 o
   2   8   9        0.54       -0.79      4.27 o
   3   8   9        0.07       -0.07      3.77 o
   4   8   9        0.16        2.10      6.10 o
   5   8   9        6.12        0.42      4.67 o
   6   8   9       14.35       10.18     13.01 o
   7   8   9        4.43        9.26     10.69 o
  -8   9   9       12.32       13.43      6.43 o
  -7   9   9        5.07        6.22      5.63 o
  -6   9   9        1.24        2.22      3.55 o
  -5   9   9        0.05        1.82      3.69 o
  -4   9   9       13.60        2.92      5.86 o
  -3   9   9        2.68       -0.08      4.85 o
  -2   9   9        6.21        5.41      5.43 o
  -1   9   9        3.37        1.53      4.10 o
   0   9   9        0.04        0.79      5.08 o
   1   9   9        1.60        0.36      5.11 o
   2   9   9        2.19        0.11      5.51 o
   3   9   9        9.69        8.06      9.68 o
   4   9   9        0.66        4.31     11.83 o
 -18   0  10        4.13        2.42      5.69 o
 -16   0  10        4.94        0.45      4.13 o
 -14   0  10        0.00       -2.41      4.27 o
 -12   0  10      210.20      236.66     25.16 o
 -10   0  10      283.02      291.09     29.02 o
  -8   0  10      103.57      114.66     12.33 o
  -6   0  10      127.32      127.19      9.96 o
  -4   0  10      253.70      300.31     15.82 o
  -2   0  10      540.97      555.84     23.42 o
   0   0  10       14.69       11.46      3.48 o
   2   0  10      201.33      235.28     14.03 o
   4   0  10       81.09       66.69     16.34 o
   6   0  10        0.05        1.14      2.88 o
   8   0  10       42.18       27.74      8.12 o
  10   0  10      216.49      328.50     37.03 o
  12   0  10        7.56        2.30      4.83 o
  14   0  10        9.12        7.47      5.99 o
 -19   1  10        3.03        2.59      4.72 o
 -18   1  10        4.97        2.97      4.08 o
 -17   1  10        5.93        1.17      4.50 o
 -16   1  10       19.44        8.87     10.41 o
 -15   1  10        0.02        3.05      5.33 o
 -14   1  10        3.17        1.74      2.68 o
 -13   1  10        4.87        7.32      4.84 o
 -12   1  10       48.14       67.68      9.02 o
 -11   1  10       81.52       80.47      8.54 o
 -10   1  10        4.77        7.36      2.98 o
  -9   1  10       91.98      124.59      9.54 o
  -8   1  10      353.35      344.71     16.08 o
  -7   1  10       85.84       88.82      6.82 o
  -6   1  10       18.71       19.54      3.97 o
  -5   1  10      107.41      105.38      5.44 o
  -4   1  10      180.45      172.28      6.78 o
  -3   1  10        1.47        1.28      1.37 o
  -2   1  10        5.08        5.44      2.43 o
  -1   1  10        9.69       13.19      2.02 o
   0   1  10        3.93        4.80      3.04 o
   1   1  10        1.82        2.45      1.11 o
   2   1  10      149.46      151.69     14.49 o
   3   1  10       16.32       14.67      4.26 o
   4   1  10      134.07      129.35     18.94 o
   5   1  10        0.07        4.95      2.05 o
   6   1  10        6.94       19.89      7.50 o
   7   1  10      193.64      217.69     24.56 o
   8   1  10        0.25        5.08      8.59 o
   9   1  10       38.36       62.66     10.32 o
  10   1  10        4.45        3.57      2.21 o
  11   1  10       15.68       20.50      6.69 o
  12   1  10        2.53        0.90      4.21 o
  13   1  10       11.12        7.07      4.64 o
  14   1  10        0.65        7.64      6.39 o
 -19   2  10        3.89        1.21      3.74 o
 -18   2  10        6.93        5.39      5.25 o
 -17   2  10       32.27       11.98     11.83 o
 -16   2  10       17.82        8.09      6.77 o
 -15   2  10       33.57       31.53     11.47 o
 -14   2  10       10.00       10.16      5.05 o
 -13   2  10      100.93      108.91     10.08 o
 -12   2  10       28.68       29.86      6.32 o
 -11   2  10      106.81      127.33     12.03 o
 -10   2  10       50.97       63.33      5.91 o
  -9   2  10        6.71        9.89      3.57 o
  -8   2  10       81.75       86.52      6.73 o
  -7   2  10      233.65      270.67     15.73 o
  -6   2  10      333.09      396.88     31.34 o
  -5   2  10      169.69      160.53      8.38 o
  -4   2  10        0.01        1.02      0.80 o
  -3   2  10       57.61       56.03      4.86 o
  -2   2  10      125.26      119.81      6.53 o
  -1   2  10       42.13       87.31     11.92 o
   0   2  10      105.06      103.93      9.40 o
   1   2  10       11.01        8.34      1.32 o
   2   2  10       55.42       48.37     10.82 o
   3   2  10      201.97      328.20     60.08 o
   4   2  10      599.75      614.74     45.79 o
   5   2  10        7.45        6.63      2.29 o
   6   2  10        2.35        3.49      1.86 o
   7   2  10       63.06       58.89     17.20 o
   8   2  10        0.36        2.35      2.58 o
   9   2  10        0.10       -0.93      1.82 o
  10   2  10        1.92        2.41      2.77 o
  11   2  10        7.65        2.99      3.26 o
  12   2  10        5.82        6.48      4.99 o
  13   2  10        6.98        7.56      4.03 o
  14   2  10        1.02        0.80      8.93 o
 -18   3  10        1.12       -0.45      2.45 o
 -17   3  10        4.76        3.77      3.12 o
 -16   3  10        9.58        2.43      3.70 o
 -15   3  10        0.77        4.40      4.16 o
 -14   3  10        0.61        0.75      3.28 o
 -13   3  10       85.17       87.92     11.05 o
 -12   3  10      248.73      278.93     20.47 o
 -11   3  10        0.23       10.22      3.68 o
 -10   3  10        1.03        6.81      2.80 o
  -9   3  10       47.30       47.98      6.62 o
  -8   3  10      331.05      328.05     17.04 o
  -7   3  10       51.72       72.36      9.27 o
  -6   3  10        1.77        3.60      2.19 o
  -5   3  10      302.44      283.93     16.19 o
  -4   3  10      484.05      514.27     17.90 o
  -3   3  10       96.28      113.28      8.57 o
  -2   3  10      155.86      162.71      6.77 o
  -1   3  10        0.21        2.00      1.03 o
   0   3  10      164.71      250.55     47.89 o
   1   3  10      135.97      116.61     60.76 o
   2   3  10      126.44      167.28     20.44 o
   3   3  10        4.63        2.76      7.30 o
   4   3  10        0.11        0.52      2.08 o
   5   3  10      121.97       91.30     14.02 o
   6   3  10        0.82        2.63      2.08 o
   7   3  10        2.80        0.93      0.98 o
   8   3  10       37.87       31.17     10.56 o
   9   3  10       11.72        3.79      4.16 o
  10   3  10        5.61        4.23      2.47 o
  11   3  10        0.38        1.64      6.18 o
  12   3  10        0.24       -0.27      7.82 o
  13   3  10        1.53        0.50      9.04 o
 -18   4  10        0.00        0.98      2.99 o
 -17   4  10        2.84        1.85      4.98 o
 -16   4  10        7.64        3.73      3.35 o
 -15   4  10        0.10        0.51      2.33 o
 -14   4  10       10.58       16.43      4.85 o
 -13   4  10        0.51        0.43      2.40 o
 -12   4  10       40.12       42.21      7.33 o
 -11   4  10       47.10       57.99      6.92 o
 -10   4  10       73.54       82.91      9.26 o
  -9   4  10      232.48      233.01     13.70 o
  -8   4  10       79.71       77.74      8.51 o
  -7   4  10       16.49       25.40      8.14 o
  -6   4  10       65.33       78.99      6.68 o
  -5   4  10      149.57      158.73      8.20 o
  -4   4  10      132.84      137.88      8.03 o
  -3   4  10       44.06       75.62     12.46 o
  -2   4  10      452.07      524.92     45.09 o
  -1   4  10      509.52      578.43     70.27 o
   0   4  10       74.50      103.81     40.25 o
   1   4  10      127.94       89.15     57.10 o
   2   4  10       60.81       53.70     32.00 o
   3   4  10        0.14        0.08      2.73 o
   4   4  10        0.14       -0.33      2.58 o
   5   4  10        2.84        8.26      8.74 o
   6   4  10       19.60        6.24      6.16 o
   8   4  10       44.87       54.14     29.53 o
   9   4  10       12.31       20.64     13.69 o
  10   4  10        8.25        4.31      6.77 o
  11   4  10        3.78        2.44      8.17 o
  12   4  10        9.56        2.33      8.35 o
 -17   5  10        0.02        0.60      3.94 o
 -16   5  10        7.89        8.09      6.39 o
 -15   5  10        0.18       -0.67      3.42 o
 -14   5  10       23.04       20.88      7.85 o
 -13   5  10        0.03       -1.97      3.44 o
 -12   5  10        1.88        1.32      3.00 o
 -11   5  10        9.14        7.52      4.80 o
 -10   5  10        0.13        0.82      3.05 o
  -9   5  10       48.15       58.85      8.15 o
  -8   5  10       17.07       17.68      5.15 o
  -7   5  10        0.01        1.42      1.71 o
  -6   5  10        0.25        0.71      1.60 o
  -5   5  10       22.16       20.56      3.11 o
  -4   5  10       19.34       28.80      3.92 o
  -3   5  10       12.17        9.26      3.06 o
  -2   5  10      104.84      134.73      7.17 o
  -1   5  10       13.75       72.84     28.13 o
   0   5  10       70.08       60.68      9.02 o
   1   5  10       78.49       70.58     25.29 o
   2   5  10       77.24       86.72     24.35 o
   3   5  10       33.35       16.37      9.87 o
   4   5  10        1.77        0.91      3.84 o
   5   5  10        2.96       -0.13      3.01 o
   6   5  10        3.09        1.01      4.74 o
   7   5  10        2.70        1.53      4.22 o
   8   5  10        0.50        2.06      7.21 o
   9   5  10        4.04        9.16     11.56 o
  10   5  10       11.60       15.95     21.90 o
  11   5  10       10.11       17.17     15.45 o
 -15   6  10       13.10       12.42      5.64 o
 -14   6  10        0.48        0.85      3.59 o
 -13   6  10       27.42       28.29      6.62 o
 -12   6  10        1.12        2.03      3.29 o
 -11   6  10       18.24       15.72      5.74 o
 -10   6  10        0.00       -1.03      3.05 o
  -9   6  10        0.46        0.98      2.40 o
  -8   6  10       21.89       21.56      4.99 o
  -7   6  10       15.46       17.07      4.12 o
  -6   6  10       17.23        6.26      3.47 o
  -5   6  10        0.00        0.45      1.46 o
  -4   6  10       64.62       57.91      5.52 o
  -3   6  10       38.57       60.66     14.00 o
  -2   6  10       52.23       28.35     11.93 o
  -1   6  10       22.06       20.49      6.38 o
   0   6  10        2.18        8.75      2.30 o
   1   6  10       35.42       40.47     14.70 o
   2   6  10       11.90        0.30      3.71 o
   3   6  10       75.88       32.70     39.24 o
   5   6  10        4.29        4.83      5.93 o
   6   6  10        5.41        6.75     14.25 o
   7   6  10       46.25       81.08     22.22 o
   8   6  10        6.02        5.82      5.16 o
   9   6  10        0.00       -4.76      7.80 o
  10   6  10        0.53        0.31     10.15 o
 -14   7  10        2.82        1.60     13.77 o
 -13   7  10        0.03       -0.35      3.66 o
 -12   7  10        0.04        2.53      3.66 o
 -11   7  10        1.83        1.91      3.23 o
 -10   7  10        3.65        4.97      4.84 o
  -9   7  10        1.69        8.34      4.80 o
  -8   7  10        1.28        0.18      2.70 o
  -7   7  10        0.07        0.67      2.35 o
  -6   7  10        1.18       -0.38      1.79 o
  -5   7  10       29.65       12.63      4.89 o
  -4   7  10        0.37        2.35      2.20 o
  -3   7  10        4.02        3.18      1.73 o
  -1   7  10       27.56       20.22      7.67 o
   0   7  10        1.64        2.58      4.02 o
   1   7  10        2.53        1.66      5.64 o
   2   7  10        1.03       -0.02      2.75 o
   3   7  10       22.04        6.93      7.26 o
   4   7  10       43.40       45.50     19.67 o
   5   7  10        0.00        1.16      4.82 o
   6   7  10       11.34       20.50     15.62 o
   7   7  10        3.58       -4.61      9.13 o
   8   7  10        0.99        9.35     16.31 o
 -11   8  10        2.20        1.99      4.30 o
 -10   8  10        9.23        8.80      4.38 o
  -9   8  10        1.18        3.33      3.09 o
  -8   8  10        0.20        2.27      3.28 o
  -7   8  10        0.86       -1.24      2.57 o
  -6   8  10       14.28        2.82      4.62 o
  -4   8  10        0.00        0.73      3.15 o
  -3   8  10        0.08       -1.22      6.02 o
  -2   8  10        3.73        6.66      7.50 o
  -1   8  10        0.62        0.56      4.22 o
   0   8  10        9.40       12.21     11.14 o
   1   8  10        2.10       -1.51      4.04 o
   2   8  10        0.65       -4.33      9.22 o
   3   8  10        2.86       -1.28      4.92 o
   4   8  10        3.52        0.15      4.61 o
   5   8  10        2.19        2.26      8.60 o
   6   8  10        5.83       13.77     11.75 o
  -7   9  10        0.12       -0.19      8.66 o
  -6   9  10        0.00       -0.08      7.51 o
  -5   9  10        0.96       -0.32      3.06 o
  -4   9  10        0.94       -0.64      5.45 o
  -3   9  10        0.39       -0.43      4.19 o
  -2   9  10        1.34        0.22      3.15 o
  -1   9  10        0.33        4.17      8.45 o
   0   9  10        1.27        0.06      5.56 o
   1   9  10        0.11        3.67     12.31 o
   2   9  10        1.26        2.32      7.10 o
 -19   0  11       23.19        9.22     21.23 o
 -17   0  11       19.02        7.57     11.22 o
 -15   0  11        1.81        8.54      6.39 o
 -13   0  11       19.78       19.76      7.71 o
 -11   0  11        0.00        0.42      2.98 o
  -9   0  11       26.27       19.84     11.29 o
  -7   0  11      149.53      163.89     11.13 o
  -5   0  11       52.33       52.44      5.87 o
  -3   0  11        4.89        8.14      2.97 o
  -1   0  11       62.33       39.30      8.08 o
   1   0  11        0.03        3.64      2.94 o
   3   0  11       46.80       48.59      8.73 o
   5   0  11       92.38       91.00     17.35 o
   7   0  11      231.76      251.29     60.08 o
   9   0  11        5.86       14.84     12.28 o
  11   0  11       14.47       10.80      6.46 o
  13   0  11        2.17        2.17      8.24 o
 -19   1  11        5.62        3.61      4.37 o
 -18   1  11       21.66        4.54      6.90 o
 -17   1  11        9.42        5.46      4.83 o
 -16   1  11        2.16        1.02      4.92 o
 -15   1  11      118.84      141.07     14.27 o
 -14   1  11        0.84        0.45      2.67 o
 -13   1  11        9.34        8.36      4.32 o
 -12   1  11       24.52       19.26      5.48 o
 -11   1  11        0.47        0.50      2.21 o
 -10   1  11        7.76        7.64      2.85 o
  -9   1  11      147.78      147.23     10.64 o
  -8   1  11       70.67       75.23      7.23 o
  -7   1  11       58.52       58.12      6.25 o
  -6   1  11       55.08       64.31      5.48 o
  -5   1  11       58.46       60.99      4.62 o
  -4   1  11       71.41       86.76      9.86 o
  -3   1  11       17.37       22.35      2.93 o
  -2   1  11       82.11       98.62     13.79 o
  -1   1  11      543.81      537.51     67.67 o
   0   1  11        0.81       13.63      6.40 o
   1   1  11       17.89       15.05      4.04 o
   2   1  11       68.31       46.93      4.47 o
   3   1  11       20.52       18.60      5.31 o
   4   1  11       24.38       27.28      9.68 o
   5   1  11       86.38       59.33      8.60 o
   6   1  11        6.81       41.03     20.06 o
   7   1  11      127.58      173.51     40.79 o
   8   1  11      133.91      177.37     15.86 o
   9   1  11       13.20       25.41     11.91 o
  10   1  11       21.77       20.89      8.85 o
  11   1  11        0.75        3.59      5.34 o
  12   1  11        4.34        2.73      4.47 o
  13   1  11        1.06        1.51      2.95 o
 -19   2  11        0.97        0.15      6.41 o
 -18   2  11        4.20       -0.62      3.18 o
 -17   2  11        0.50        1.71      3.20 o
 -16   2  11       10.62        4.59      3.49 o
 -15   2  11       25.09       17.94      5.55 o
 -14   2  11      112.31      117.58     11.12 o
 -13   2  11        6.55       11.13      4.57 o
 -12   2  11        0.93        3.73      4.27 o
 -11   2  11       38.19       47.20      6.59 o
 -10   2  11      186.09      206.85     13.66 o
  -9   2  11       43.05       50.31      5.47 o
  -8   2  11       57.10       60.61      8.33 o
  -7   2  11      444.55      444.82     22.01 o
  -6   2  11      118.17      120.26      8.62 o
  -5   2  11      218.32      216.59     10.54 o
  -4   2  11        0.77        2.65      1.62 o
  -3   2  11      105.97      115.69      8.15 o
  -2   2  11       44.22       55.11      6.46 o
  -1   2  11        0.70        1.52      1.20 o
   0   2  11       25.32       27.04      6.14 o
   1   2  11       81.20       73.79     12.99 o
   2   2  11       10.63        6.16      1.95 o
   3   2  11      141.85      212.78     42.49 o
   4   2  11      503.56      551.07     55.94 o
   5   2  11      102.70      114.73     20.51 o
   6   2  11        6.21        7.31      2.27 o
   7   2  11        3.94        3.91      2.53 o
   8   2  11       24.99       30.99      9.72 o
   9   2  11        1.57        2.69      2.28 o
  10   2  11        0.57        4.90      3.51 o
  11   2  11        6.48        0.76      3.10 o
  12   2  11        2.56       -2.29     10.57 o
  13   2  11        0.46        0.46      4.77 o
 -18   3  11        5.61        2.34      5.32 o
 -17   3  11        7.29        2.64      4.96 o
 -16   3  11        0.08       -0.27      2.88 o
 -15   3  11       14.05        3.83      3.28 o
 -14   3  11        2.42        2.69      3.23 o
 -13   3  11        2.19        0.27      2.05 o
 -12   3  11       70.02       70.68      8.25 o
 -11   3  11      205.97      209.26     14.64 o
 -10   3  11       29.91       22.90      5.18 o
  -9   3  11        0.02        3.76      2.08 o
  -8   3  11        1.06        5.77      3.76 o
  -7   3  11      101.29      113.91     10.28 o
  -6   3  11       70.03       77.74      6.50 o
  -5   3  11      400.47      420.73     27.98 o
  -4   3  11      460.94      503.32     30.65 o
  -3   3  11       34.39       43.25      4.80 o
  -2   3  11        9.99       21.30      5.09 o
  -1   3  11       57.91       60.09     13.95 o
   0   3  11      161.95      251.68     48.57 o
   1   3  11      287.07      200.00     98.48 o
   3   3  11       66.32       78.25     50.70 o
   4   3  11       19.21        8.80      7.60 o
   5   3  11        0.07        1.99      3.29 o
   6   3  11       35.72       15.07     17.79 o
   7   3  11      102.43       98.77     13.92 o
   8   3  11       28.98       23.86      9.99 o
   9   3  11        0.00        0.39      2.84 o
  10   3  11        7.90       13.73     11.06 o
  11   3  11        5.08        3.81      8.09 o
  12   3  11        0.11       -3.13     12.70 o
 -17   4  11        0.26        1.31      3.25 o
 -16   4  11       18.62       19.33      5.86 o
 -15   4  11        0.99        2.28      2.85 o
 -14   4  11        5.13        5.64      3.64 o
 -13   4  11       22.32       22.99      7.43 o
 -12   4  11       11.37       12.11      4.68 o
 -11   4  11       30.04       26.52      5.98 o
 -10   4  11        0.45       -0.32      1.96 o
  -9   4  11        0.00        0.31      1.76 o
  -8   4  11        1.23        0.87      1.79 o
  -7   4  11       42.77       47.18      7.25 o
  -6   4  11        5.59        6.13      2.26 o
  -5   4  11       12.48       14.36      2.72 o
  -4   4  11      251.13      302.84     15.12 o
  -3   4  11      152.81      160.42     17.40 o
  -2   4  11      292.68      316.55     19.75 o
  -1   4  11        5.66       11.63      4.10 o
   0   4  11       12.37       23.60     10.76 o
   1   4  11       37.44       16.60     17.45 o
   2   4  11       11.18        6.18      5.69 o
   3   4  11       52.27       44.02     11.44 o
   4   4  11       14.46        6.28      6.37 o
   5   4  11        3.71        1.84      3.40 o
   6   4  11       10.94       13.23     13.00 o
   7   4  11       33.93       18.31     16.02 o
   8   4  11       12.32        3.89      5.83 o
   9   4  11        0.13       14.42     12.70 o
  10   4  11       10.57       -2.02      7.55 o
  11   4  11       16.59        0.65     10.19 o
  12   4  11        7.37       -1.64      8.05 o
 -16   5  11        1.15       -0.59      3.59 o
 -15   5  11        1.28        2.74      3.79 o
 -14   5  11        5.10        6.23      4.46 o
 -13   5  11       22.37       16.70      5.68 o
 -12   5  11        5.17        9.05      4.06 o
 -11   5  11        0.01        1.88      2.42 o
 -10   5  11       30.79       28.70      5.75 o
  -9   5  11        6.47        2.69      3.23 o
  -8   5  11        2.07        3.07      2.72 o
  -7   5  11        0.02        0.63      2.41 o
  -6   5  11       27.51       31.99      5.61 o
  -5   5  11       60.09       64.03      9.01 o
  -4   5  11       83.47       89.52      6.60 o
  -3   5  11       24.72       30.02      4.20 o
  -2   5  11       44.84       46.98     16.08 o
  -1   5  11      291.42      255.76     42.54 o
   0   5  11       99.68      160.44     46.41 o
   1   5  11       36.84       25.02      5.85 o
   2   5  11       51.66       27.61     15.32 o
   3   5  11        0.11       -0.01      4.50 o
   4   5  11       51.59       16.63     10.05 o
   5   5  11        0.83        1.20      4.97 o
   6   5  11        2.44        0.80      3.59 o
   7   5  11        3.72       -9.77     14.00 o
   8   5  11        0.05        7.07      8.10 o
   9   5  11        2.44        0.38      4.52 o
  10   5  11       22.81       31.82     29.49 o
 -15   6  11        0.05        0.84      2.51 o
 -14   6  11       10.50       15.54      6.32 o
 -13   6  11        0.00        5.48      4.68 o
 -12   6  11        6.06        2.59      2.84 o
 -11   6  11        0.11        1.09      2.06 o
 -10   6  11        1.17        2.26      2.82 o
  -9   6  11        4.12        3.87      2.84 o
  -8   6  11        0.62        3.19      2.29 o
  -7   6  11       23.33       12.20      6.40 o
  -6   6  11        1.66        0.66      1.53 o
  -5   6  11        5.95        4.63      2.52 o
  -4   6  11       11.25        5.69      3.56 o
  -3   6  11       42.11       33.89      8.08 o
  -2   6  11        1.44       -0.58      1.84 o
  -1   6  11        9.36       11.25      3.82 o
   0   6  11       14.64        2.63      9.64 o
   1   6  11      156.99      147.30     21.80 o
   2   6  11       20.80       10.65      6.94 o
   3   6  11        2.64       -1.87      5.08 o
   4   6  11       12.93        5.19      6.89 o
   5   6  11        7.86       19.36     12.82 o
   6   6  11        0.00        0.40      4.26 o
   7   6  11        8.59        9.04     10.60 o
   8   6  11        1.17        4.56      9.69 o
   9   6  11        7.39       17.08     14.96 o
 -13   7  11        0.11        3.92      5.26 o
 -12   7  11        0.31        5.28      4.64 o
 -11   7  11        0.13        6.96      5.08 o
 -10   7  11        0.00        2.14      4.12 o
  -9   7  11       29.40       31.14     13.46 o
  -8   7  11        0.03        4.55      3.19 o
  -7   7  11        4.78        1.60      1.67 o
  -5   7  11       11.24       14.76      4.93 o
  -4   7  11        3.82        1.93      2.09 o
  -3   7  11        0.40        0.55      1.56 o
  -2   7  11        1.84        0.16      2.45 o
  -1   7  11        0.26        0.41      4.96 o
   0   7  11        2.84        1.44      4.88 o
   1   7  11       11.94        8.08      5.99 o
   2   7  11       10.24       12.30     10.05 o
   3   7  11        1.31       -0.67      3.78 o
   4   7  11        1.98        1.26      5.38 o
   5   7  11       22.81       14.06     11.03 o
   6   7  11        2.66        9.87     11.94 o
   7   7  11        0.51        7.84     15.24 o
 -10   8  11        4.67        7.30      3.85 o
  -9   8  11        1.01        3.42      3.86 o
  -8   8  11        0.55        1.51      3.10 o
  -7   8  11        5.68        0.66      2.97 o
  -6   8  11        0.03        6.77      7.09 o
  -5   8  11        0.26       -0.19      2.80 o
  -4   8  11        0.16       -0.75      3.74 o
  -3   8  11        0.40        0.26      5.22 o
  -2   8  11        0.51        0.80      5.08 o
  -1   8  11        0.74       -1.95      5.03 o
   0   8  11        0.29        0.45      6.03 o
   1   8  11        1.22        4.82      6.79 o
   2   8  11       14.95       13.26     10.19 o
   3   8  11        0.10        3.09     12.05 o
   4   8  11       11.77       14.65     12.02 o
  -4   9  11        2.65       -0.15      8.39 o
  -3   9  11        5.15       -0.41      4.57 o
  -2   9  11        0.02       -0.66      4.64 o
  -1   9  11        0.32       -3.27     11.09 o
 -18   0  12       12.75        6.36      7.83 o
 -16   0  12       74.33       21.37     33.18 o
 -14   0  12        0.08        0.35      8.10 o
 -12   0  12      438.75      468.41     43.00 o
 -10   0  12      226.06      260.51     18.13 o
  -8   0  12        5.81        7.47      4.12 o
  -6   0  12        3.78        7.48      3.21 o
  -4   0  12     1030.23      932.96     84.47 o
  -2   0  12      313.48      292.22     22.37 o
   0   0  12      138.30      142.64     43.67 o
   2   0  12       27.04       32.81      5.25 o
   4   0  12      136.08      135.89     17.10 o
   6   0  12        7.53        5.08      4.62 o
   8   0  12       18.22       11.46      7.25 o
  10   0  12        3.85       61.10     58.15 o
  12   0  12        2.26        0.99      6.52 o
 -18   1  12        7.99        0.36      3.87 o
 -17   1  12       16.89        7.10      4.70 o
 -16   1  12        0.02        0.62      3.47 o
 -15   1  12       28.15       16.09      9.61 o
 -14   1  12       55.92       54.11     10.50 o
 -13   1  12       81.34       90.02      8.86 o
 -12   1  12       21.72       19.41      4.95 o
 -11   1  12        0.00        1.60      2.86 o
 -10   1  12      346.55      403.55     21.37 o
  -9   1  12      139.94      161.37     10.92 o
  -8   1  12      146.72      157.24      9.34 o
  -7   1  12       18.70       27.01      4.88 o
  -6   1  12       42.12       70.33     12.76 o
  -5   1  12       22.21       45.64      5.16 o
  -4   1  12       27.62       32.47      6.53 o
  -3   1  12      265.72      247.85     12.26 o
  -2   1  12       23.98       77.77     20.24 o
  -1   1  12       32.89       67.72     20.73 o
   0   1  12      191.26      188.65     19.38 o
   1   1  12      251.27      183.10     38.93 o
   2   1  12      192.57      177.93     50.42 o
   3   1  12        0.06        3.76      4.04 o
   4   1  12       84.90       76.68     12.31 o
   5   1  12       31.04       30.69     10.40 o
   6   1  12        0.13        4.38      1.99 o
   7   1  12        0.07        0.81      1.79 o
   8   1  12        1.57        2.26      2.32 o
   9   1  12        0.22       -0.22      1.62 o
  10   1  12        1.93        1.76      3.10 o
  11   1  12        4.93        7.71      7.04 o
  12   1  12        1.92        2.16      4.84 o
 -18   2  12        0.49        1.94      3.68 o
 -17   2  12       24.54        6.69      5.64 o
 -16   2  12        0.37        1.63      3.46 o
 -15   2  12       12.68        6.30      3.77 o
 -14   2  12        7.78        6.51      3.84 o
 -13   2  12       16.05       17.03      5.27 o
 -12   2  12        0.65        0.80      1.88 o
 -11   2  12        0.18        1.31      2.75 o
 -10   2  12        3.14        3.82      3.11 o
  -9   2  12       81.98       89.72      7.85 o
  -8   2  12       33.86       47.94      6.55 o
  -7   2  12      697.57      782.65     35.27 o
  -6   2  12        7.72        9.45      3.12 o
  -5   2  12       37.71       43.15      6.85 o
  -4   2  12      199.04      224.85      9.77 o
  -3   2  12        4.35        2.86      1.60 o
  -2   2  12        5.66        5.87      1.97 o
  -1   2  12       14.40       13.72      8.12 o
   0   2  12       90.56       93.80     14.32 o
   1   2  12      202.28      216.49     40.68 o
   2   2  12       36.51       34.80      3.25 o
   3   2  12       53.24       37.61      5.68 o
   4   2  12        0.01        5.93      3.19 o
   5   2  12      322.04      407.54     35.53 o
   6   2  12       21.45       30.69      5.35 o
   7   2  12        3.01        5.89      2.68 o
   8   2  12        6.20        5.76      3.06 o
   9   2  12        5.15        5.91      3.35 o
  10   2  12        0.37       -2.27      3.43 o
  11   2  12        2.58        2.58      3.92 o
  12   2  12        0.23        2.91      5.53 o
 -18   3  12        0.70        0.33      2.83 o
 -17   3  12        3.57        0.33      2.27 o
 -16   3  12        0.52        0.75      2.33 o
 -15   3  12        9.33        2.97      3.06 o
 -14   3  12        0.91        1.48      2.01 o
 -13   3  12       29.42       29.09      7.36 o
 -12   3  12       21.24       26.76      6.61 o
 -11   3  12        9.33       11.36      5.62 o
 -10   3  12        3.57        3.33      2.36 o
  -9   3  12       15.12       11.58      3.90 o
  -8   3  12        0.64        0.69      2.11 o
  -7   3  12      243.50      281.83     17.34 o
  -6   3  12       28.10       27.88      9.34 o
  -5   3  12      188.90      189.63      9.26 o
  -4   3  12      112.01      115.49      6.88 o
  -3   3  12        1.54        8.43      3.12 o
  -2   3  12       75.50       64.59      6.79 o
  -1   3  12        0.61       -0.93      0.93 o
   0   3  12       14.99       16.23      4.28 o
   1   3  12       13.35       77.31     22.15 o
   2   3  12      252.75      228.44     33.51 o
   3   3  12        3.18        2.90      5.93 o
   4   3  12       73.36       63.82     11.85 o
   5   3  12       28.92       22.85     15.20 o
   6   3  12      123.63      146.40     22.77 o
   7   3  12        0.00       -1.63      2.20 o
   8   3  12       20.47       17.64      7.45 o
   9   3  12        4.05        3.54      7.97 o
  10   3  12        8.93        1.56      6.45 o
  11   3  12        0.29        5.85     15.94 o
 -17   4  12        0.05       -1.78      2.79 o
 -16   4  12        0.28        4.81      3.64 o
 -15   4  12        9.28        5.85      6.05 o
 -14   4  12        4.82        3.51      3.86 o
 -13   4  12        0.07        0.67      2.79 o
 -12   4  12        8.29        9.59      5.13 o
 -11   4  12        8.89       13.87      4.69 o
 -10   4  12       12.05       13.91      3.85 o
  -9   4  12       46.48       55.56      8.13 o
  -8   4  12        0.16        3.98      2.63 o
  -7   4  12        7.15        8.92      2.98 o
  -6   4  12        0.75        4.96      2.73 o
  -5   4  12      119.41      113.17     13.18 o
  -4   4  12      132.70      138.11      7.89 o
  -3   4  12       22.63       34.39     10.44 o
  -2   4  12        1.61       42.71     15.34 o
  -1   4  12      404.79      378.14     43.51 o
   0   4  12       13.11       46.05     16.64 o
   1   4  12      144.83       73.42     30.39 o
   2   4  12       19.38       12.20      9.56 o
   3   4  12        0.48        0.85      4.11 o
   4   4  12        2.00        2.98      4.61 o
   5   4  12       20.52       18.76     11.56 o
   6   4  12        2.09       -1.62      3.89 o
   7   4  12        0.58       -4.41      6.41 o
   8   4  12       15.10        8.21     12.91 o
   9   4  12       36.47       52.72     26.04 o
  10   4  12        1.11        0.74      4.96 o
  11   4  12        0.64        2.37     13.01 o
 -16   5  12        3.74        1.29      3.53 o
 -15   5  12        0.00       -0.06      2.16 o
 -14   5  12        3.83        5.11      3.52 o
 -13   5  12        0.01        3.04      3.16 o
 -12   5  12        3.63        1.90      2.48 o
 -11   5  12        0.37        0.05      1.65 o
 -10   5  12        0.01       -1.11      2.40 o
  -9   5  12        3.32        4.46      3.25 o
  -8   5  12       30.81       30.96      6.49 o
  -7   5  12        0.01        0.75      1.91 o
  -6   5  12       12.28       11.14      3.32 o
  -5   5  12        1.06        2.83      2.06 o
  -4   5  12      255.39      248.84     11.78 o
  -3   5  12       16.68       31.87      7.07 o
  -2   5  12      264.50      250.37     18.20 o
  -1   5  12       36.95       62.84     23.55 o
   0   5  12       18.55       12.78      4.32 o
   1   5  12        0.09        0.34      1.20 o
   2   5  12        0.86        1.72      4.98 o
   3   5  12        2.13        4.24      7.71 o
   4   5  12        9.29        5.18      5.42 o
   5   5  12        0.02       -4.12      6.08 o
   6   5  12        0.44       15.28     15.39 o
   7   5  12        7.41        6.22      6.82 o
   8   5  12        6.80        5.46      9.49 o
   9   5  12        2.70       10.88     12.34 o
 -14   6  12        2.80       10.68      5.98 o
 -13   6  12        0.14        4.04      4.30 o
 -12   6  12        0.78        9.57      5.48 o
 -11   6  12        1.09        0.33      2.30 o
 -10   6  12        2.60        9.33      5.05 o
  -9   6  12        0.09        2.27      2.49 o
  -8   6  12       13.12        9.04      4.48 o
  -7   6  12       27.00       30.76      5.41 o
  -6   6  12       37.11       34.93      9.72 o
  -5   6  12        2.82        9.82      4.21 o
  -4   6  12       16.58       15.96      4.08 o
  -3   6  12       41.96       21.84      6.91 o
  -2   6  12        1.42        2.24      4.02 o
  -1   6  12       12.27       14.09      5.79 o
   0   6  12       10.79       10.82      6.94 o
   1   6  12        5.96        7.33      6.59 o
   2   6  12        7.44        3.86      5.76 o
   3   6  12        2.48        2.51      5.80 o
   4   6  12        0.03       -2.82      6.23 o
   5   6  12        1.66        6.68      7.06 o
   6   6  12        8.69        8.48     10.87 o
   7   6  12        1.97        5.58     13.31 o
   8   6  12        0.80        1.93      6.51 o
 -12   7  12        0.39       -0.57      3.19 o
 -11   7  12        0.91        0.74      3.38 o
 -10   7  12        0.41        0.23      3.37 o
  -9   7  12        3.17        5.00      4.72 o
  -8   7  12       10.21        3.03      2.34 o
  -7   7  12       23.83        5.82      6.22 o
  -6   7  12        2.00        0.49      1.85 o
  -5   7  12        2.64       -0.61      2.76 o
  -4   7  12        1.24        0.25      1.47 o
  -3   7  12        0.14        2.01      3.59 o
  -2   7  12        4.89        5.31      5.95 o
  -1   7  12        1.78        0.11      5.19 o
   0   7  12       18.20       21.52      8.64 o
   1   7  12        3.57        2.10      6.07 o
   2   7  12       14.60       12.01      9.01 o
   3   7  12        0.27       -1.55      9.00 o
   4   7  12       20.11       11.91     13.95 o
   5   7  12        0.00        5.70      7.49 o
   6   7  12        0.08        8.76      9.67 o
  -9   8  12        1.29        1.79      3.38 o
  -8   8  12        0.38        7.01      7.51 o
  -7   8  12        0.31       -5.73      7.99 o
  -6   8  12        8.48        5.21      8.28 o
  -5   8  12        0.94       -0.34      2.92 o
  -4   8  12        0.18        0.63      5.52 o
  -3   8  12        8.37        3.32      6.08 o
  -2   8  12        6.07        4.29      5.37 o
  -1   8  12        0.09        2.20      5.99 o
   0   8  12        4.45        0.65      5.59 o
   1   8  12        1.08       -0.67      5.53 o
   2   8  12        0.36       -3.95      6.22 o
   3   8  12        3.54       -5.91     21.21 o
 -17   0  13        7.34        3.49      6.16 o
 -15   0  13       74.21       94.41     20.42 o
 -13   0  13      292.63      252.65    111.54 o
 -11   0  13       28.93       27.98      7.63 o
  -9   0  13        2.01        3.72      3.40 o
  -7   0  13      171.90      229.22     15.96 o
  -5   0  13      532.73      556.21     37.01 o
  -3   0  13        4.56        1.79      2.94 o
  -1   0  13      785.56      711.20     53.91 o
   1   0  13       16.07        9.54      3.63 o
   3   0  13       48.44       39.50      8.33 o
   5   0  13       26.05       28.09      7.12 o
   7   0  13        3.56        1.78      4.25 o
   9   0  13        0.26        1.54      3.94 o
  11   0  13        1.11        1.00      3.68 o
 -18   1  13        3.99        3.07      5.40 o
 -17   1  13        0.53        0.43      2.94 o
 -16   1  13        7.64        4.75      3.40 o
 -15   1  13       94.19      115.06     11.97 o
 -14   1  13        0.01        0.43      2.43 o
 -13   1  13        5.67        8.68      4.89 o
 -12   1  13      102.60      116.27     12.85 o
 -11   1  13        0.04        4.36      3.01 o
 -10   1  13      180.03      217.78     18.34 o
  -9   1  13       45.67       55.77      5.38 o
  -8   1  13       87.37       96.20      9.30 o
  -7   1  13      124.24      154.77     17.18 o
  -6   1  13       69.18       70.30      6.44 o
  -5   1  13       65.65       76.30      6.64 o
  -4   1  13      266.64      286.62     14.90 o
  -3   1  13       14.22       54.81     16.96 o
  -2   1  13      159.31      156.47     15.82 o
  -1   1  13       29.07       14.11      4.34 o
   0   1  13      457.69      432.50     48.38 o
   1   1  13       75.06       53.16     23.45 o
   2   1  13       25.50      104.93     22.12 o
   3   1  13      318.35      307.73     56.80 o
   4   1  13       70.60       84.10     24.40 o
   5   1  13        0.03        1.62      1.92 o
   6   1  13        0.93       -0.35      1.47 o
   7   1  13       15.63       17.39      5.94 o
   8   1  13        0.00       -1.00      2.00 o
   9   1  13        1.56       -0.11      1.67 o
  10   1  13        0.80        3.68      2.76 o
  11   1  13        0.07       -0.78      3.34 o
 -18   2  13        8.88        4.56      7.21 o
 -17   2  13        1.51        1.54      5.17 o
 -16   2  13        5.82        3.37      4.40 o
 -15   2  13        0.47        0.01      2.24 o
 -14   2  13        7.04        7.80      4.59 o
 -13   2  13        1.96        1.38      2.53 o
 -12   2  13        0.00       -0.42      2.11 o
 -11   2  13        9.11        9.27      4.58 o
 -10   2  13      275.68      285.90     20.50 o
  -9   2  13        0.19       10.31      3.77 o
  -8   2  13        0.91        0.10      1.67 o
  -7   2  13      108.12      134.77     10.25 o
  -6   2  13       20.84       34.64      9.87 o
  -5   2  13      136.01      145.03      9.03 o
  -4   2  13       76.73       75.27      6.13 o
  -3   2  13       11.83       10.93      2.36 o
  -2   2  13        4.39        8.68      4.37 o
  -1   2  13        8.19        5.14      2.19 o
   0   2  13      110.24      116.26     15.13 o
   1   2  13       13.04       24.95      9.25 o
   2   2  13      316.90      305.84     28.33 o
   3   2  13      128.76      151.34     17.29 o
   4   2  13       97.14       99.36     28.59 o
   5   2  13        6.51       10.08      2.87 o
   6   2  13        8.08       11.16      3.36 o
   7   2  13       12.47        8.08      3.39 o
   8   2  13       13.90       14.31      4.12 o
   9   2  13        3.23        2.61      5.00 o
  10   2  13        0.16        2.58      3.35 o
  11   2  13        0.47        4.87      6.56 o
 -17   3  13        2.10        1.50      4.44 o
 -16   3  13        1.98       -0.47      3.24 o
 -15   3  13        0.37       -0.55      2.49 o
 -14   3  13        1.88        1.72      2.85 o
 -13   3  13        4.87        3.03      4.07 o
 -12   3  13       36.36       50.61      8.99 o
 -11   3  13        4.15        7.06      3.97 o
 -10   3  13        0.00        2.11      2.42 o
  -9   3  13       56.98       72.30      8.70 o
  -8   3  13       11.68       21.25      7.69 o
  -7   3  13      133.11      110.37     14.44 o
  -6   3  13       40.32       43.37      7.68 o
  -5   3  13       39.50       47.10      5.64 o
  -4   3  13        8.13        4.99      2.01 o
  -3   3  13        4.41        3.84      2.02 o
  -2   3  13       37.21       51.38     21.12 o
  -1   3  13      163.36      201.61     39.56 o
   1   3  13       17.07       31.34     14.71 o
   2   3  13        1.78        6.33      7.37 o
   3   3  13        8.61       -0.49      3.05 o
   4   3  13        3.42        3.29      6.21 o
   5   3  13        1.65        5.52      4.92 o
   6   3  13       51.40       24.38     19.76 o
   7   3  13       11.43       10.18      7.59 o
   8   3  13        0.89        4.47      7.66 o
   9   3  13        0.79        3.58      6.65 o
  10   3  13        0.04        4.26      6.19 o
 -16   4  13        1.31       -0.40      2.24 o
 -15   4  13        0.10        1.60      3.93 o
 -14   4  13        0.06        2.04      3.13 o
 -13   4  13        0.22        0.59      3.95 o
 -12   4  13        2.30        1.48      3.06 o
 -11   4  13        0.28        1.10      2.81 o
 -10   4  13        5.32        4.78      3.68 o
  -9   4  13       18.83       23.70      6.30 o
  -8   4  13        0.04        1.74      2.20 o
  -7   4  13       37.22       29.13      5.66 o
  -6   4  13      204.73      200.23     11.93 o
  -5   4  13       27.21       36.97     12.02 o
  -4   4  13      116.04      109.17      7.73 o
  -3   4  13       42.42       47.63     11.94 o
  -2   4  13        1.11       40.02     27.23 o
  -1   4  13      177.82      158.94     27.23 o
   0   4  13       12.04        5.10      3.66 o
   1   4  13        7.89        4.93      3.43 o
   2   4  13        0.00        2.60      6.36 o
   3   4  13       23.62        7.01      6.43 o
   4   4  13        0.24       -1.28      4.90 o
   5   4  13       26.27       14.21     10.12 o
   6   4  13        8.31        9.16      7.94 o
   7   4  13        0.16        2.77      9.22 o
   8   4  13        0.02       -0.91      5.84 o
   9   4  13        0.79        1.07      4.03 o
  10   4  13        0.00        0.26      4.95 o
 -15   5  13        1.22        2.37      3.87 o
 -14   5  13        1.06        0.51      4.61 o
 -13   5  13        6.11        4.65      4.80 o
 -12   5  13        1.50       -1.55      2.90 o
 -11   5  13        6.41        7.93      4.24 o
 -10   5  13        3.63        7.12      5.59 o
  -9   5  13        0.28        0.37      2.13 o
  -8   5  13        0.75        2.45      3.04 o
  -7   5  13       14.41       12.87      3.64 o
  -6   5  13        2.59        1.44      2.29 o
  -5   5  13       13.49       16.01      4.43 o
  -4   5  13       38.75       82.91     19.81 o
  -3   5  13      285.95      255.64     55.41 o
  -2   5  13       12.79       32.83     12.33 o
  -1   5  13        5.07        1.81      2.73 o
   0   5  13        9.41        2.53      2.65 o
   1   5  13        9.08        9.78      6.71 o
   2   5  13        4.25        2.45      4.97 o
   3   5  13        2.78       -3.49      5.52 o
   4   5  13        2.32        4.47      7.99 o
   5   5  13        0.82        1.01      4.72 o
   6   5  13        7.68        6.75      6.28 o
   7   5  13        0.14        8.54     18.77 o
   8   5  13        3.73        9.21      9.21 o
 -14   6  13        1.39        6.69     10.07 o
 -13   6  13        6.34        9.27      7.41 o
 -12   6  13        3.02        6.17      4.58 o
 -11   6  13        0.00        2.89      4.12 o
 -10   6  13        1.49        2.37      2.39 o
  -9   6  13       34.24       16.96     10.63 o
  -8   6  13        5.40        5.03      3.92 o
  -7   6  13       20.65        9.64      4.77 o
  -6   6  13       31.42       23.95      7.51 o
  -5   6  13        1.79        6.00      2.44 o
  -4   6  13       14.53        7.44      4.97 o
  -3   6  13        0.87        1.00      2.58 o
  -2   6  13        0.41       -0.80      1.85 o
  -1   6  13        0.03        0.07      2.64 o
   0   6  13        2.93        3.62      5.39 o
   1   6  13        4.63        7.41      9.64 o
   2   6  13        7.07       11.44      7.39 o
   3   6  13        5.32       -2.27      5.87 o
   4   6  13        4.33       12.19     11.67 o
   5   6  13        0.27        2.33      7.07 o
   6   6  13        3.50        4.68      6.50 o
   7   6  13        1.18       -0.34      6.48 o
 -11   7  13        1.58        2.38      4.25 o
 -10   7  13        3.91        2.97      3.79 o
  -9   7  13       12.85        8.31      4.74 o
  -8   7  13        7.93        2.87      2.81 o
  -7   7  13       21.54        0.21      6.37 o
  -5   7  13       21.27        7.16      5.05 o
  -4   7  13        0.19        1.21      2.78 o
  -3   7  13        0.22        2.46      4.62 o
  -2   7  13        0.21       -1.62      7.42 o
  -1   7  13        0.41       -2.03      4.78 o
   0   7  13        1.31        4.13      6.01 o
   1   7  13        0.13        0.22      5.01 o
   2   7  13        2.58        1.86      7.44 o
   3   7  13        0.00        0.91      5.27 o
   4   7  13        0.58        1.46      7.18 o
  -7   8  13        0.00       -0.08      8.09 o
  -6   8  13        0.15       -4.46      8.25 o
  -5   8  13        1.80        0.58      3.28 o
  -4   8  13        0.35       -1.02      6.06 o
  -3   8  13        2.82       -0.33      3.20 o
  -2   8  13        0.23       -1.53      4.88 o
  -1   8  13        0.04       -0.72      4.25 o
   0   8  13        0.01        0.84      8.48 o
   1   8  13        4.48       -4.81     10.68 o
 -18   0  14        0.79        0.49      1.20 o
 -16   0  14       27.44       10.16     12.65 o
 -14   0  14       11.65        6.74      8.05 o
 -12   0  14      197.53      245.80     23.50 o
 -10   0  14      155.27      162.14     16.04 o
  -8   0  14       44.47       47.77      9.56 o
  -6   0  14       80.54       73.56     10.39 o
  -4   0  14      130.22      120.88     32.14 o
  -2   0  14      810.75      794.92     50.46 o
   0   0  14      297.06      246.77     52.18 o
   2   0  14       63.86       60.14     15.75 o
   4   0  14        7.80        6.96      4.13 o
   6   0  14        0.07        0.33      3.30 o
   8   0  14        3.39        3.99      4.18 o
  10   0  14        0.25        1.36      4.80 o
 -17   1  14        0.51       -0.27      0.82 o
 -16   1  14        8.42        5.65      4.86 o
 -15   1  14       72.19       85.40     34.70 o
 -14   1  14        1.21        2.58      3.91 o
 -13   1  14      138.65      175.45     16.70 o
 -12   1  14       54.10       66.66      9.16 o
 -11   1  14        0.87        6.32      3.69 o
 -10   1  14        0.91        1.02      2.13 o
  -9   1  14       26.22       33.32      5.41 o
  -8   1  14        3.82        8.47      3.05 o
  -7   1  14      218.17      235.52     14.86 o
  -6   1  14       71.04       99.24      9.16 o
  -5   1  14        5.97       29.80      9.56 o
  -4   1  14        0.09       32.52      9.57 o
  -3   1  14      383.79      386.88     20.43 o
  -2   1  14       25.99       18.89      4.54 o
  -1   1  14        0.02        2.04      3.81 o
   0   1  14        9.28        3.50      1.97 o
   1   1  14      187.82      137.61     32.76 o
   2   1  14        0.34        0.60      1.37 o
   3   1  14        1.71        1.39      1.53 o
   4   1  14        0.33        2.30      2.03 o
   5   1  14        1.61        1.50      1.95 o
   6   1  14       13.43        6.52      2.29 o
   7   1  14        0.18        1.71      2.34 o
   8   1  14        0.25        0.13      1.72 o
   9   1  14        0.87        0.69      3.02 o
  10   1  14        0.77        0.59      4.13 o
 -17   2  14       10.28        4.01      4.33 o
 -16   2  14       15.97        6.05      4.18 o
 -15   2  14       11.26        5.98      5.29 o
 -14   2  14        0.24        2.34      4.17 o
 -13   2  14        2.22        2.20      3.16 o
 -12   2  14       15.21       15.77      5.93 o
 -11   2  14       86.45      121.79     13.66 o
 -10   2  14      154.00      225.54     17.56 o
  -9   2  14      117.92      147.69     11.86 o
  -8   2  14       12.25       16.76      4.64 o
  -7   2  14       48.42       59.04      8.44 o
  -6   2  14       64.19       75.88      7.18 o
  -5   2  14       49.65       82.28     18.96 o
  -4   2  14       29.52       45.03     11.89 o
  -3   2  14       98.45       76.62     23.31 o
  -2   2  14       18.74       26.06      9.35 o
  -1   2  14       16.94       29.83     10.07 o
   0   2  14        3.16        6.16      2.04 o
   1   2  14       12.12       10.24      3.06 o
   2   2  14        0.00       -0.56      1.71 o
   3   2  14        1.71        0.51      1.06 o
   4   2  14       10.57        7.62      2.40 o
   5   2  14        1.49        0.95      1.30 o
   6   2  14        0.01        2.37      2.01 o
   7   2  14       11.55       17.48      7.58 o
   8   2  14        2.08        2.78      5.22 o
   9   2  14        0.31       11.05      6.52 o
  10   2  14        1.41       -3.09      5.45 o
 -17   3  14        0.67       -0.24      0.91 o
 -16   3  14        2.55        0.84      0.93 o
 -15   3  14        0.00        1.25      3.34 o
 -14   3  14        7.94        0.00      6.28 o
 -13   3  14        0.45        5.11      4.65 o
 -12   3  14       22.71       20.51      7.32 o
 -11   3  14        9.09       10.55      6.12 o
 -10   3  14       14.43       20.27      6.11 o
  -9   3  14      123.22      172.50     16.69 o
  -8   3  14      134.37      163.61     19.14 o
  -7   3  14        2.85        5.76      3.24 o
  -6   3  14       12.94       12.92      3.11 o
  -5   3  14        7.46       19.41      6.54 o
  -4   3  14       40.55       34.58      5.63 o
  -3   3  14       29.15       31.04      3.94 o
  -2   3  14        6.69        7.43      2.86 o
  -1   3  14       16.82       12.31      3.53 o
   0   3  14        3.96        2.67      1.50 o
   1   3  14        0.14        3.85      3.06 o
   2   3  14        0.65        0.98      4.95 o
   3   3  14       19.42        8.35      7.17 o
   4   3  14        0.36        2.13      4.36 o
   5   3  14        0.11        0.95      5.40 o
   6   3  14        0.00        2.74      4.77 o
   7   3  14        0.68       -0.83      4.75 o
   8   3  14        3.08        2.99      5.05 o
   9   3  14        0.65        3.43      7.86 o
 -16   4  14        0.01        0.49      3.55 o
 -15   4  14        8.31       15.19      7.88 o
 -14   4  14       18.82       16.20      8.56 o
 -13   4  14        1.61        3.27      3.83 o
 -12   4  14        1.34       -0.27      3.47 o
 -11   4  14        2.98        2.34      4.32 o
 -10   4  14        0.57        0.45      1.86 o
  -9   4  14        0.13       -0.38      3.16 o
  -8   4  14       11.31       10.49      4.28 o
  -7   4  14        0.58        0.73      2.09 o
  -6   4  14       45.14       63.44      7.89 o
  -5   4  14       66.21       75.70      8.07 o
  -4   4  14       80.46       96.71      8.34 o
  -3   4  14       11.73        6.53      2.53 o
  -2   4  14        3.79        2.63      3.34 o
  -1   4  14        0.56        2.12      3.25 o
   0   4  14        0.23        1.46      2.87 o
   1   4  14        0.01        0.16      2.07 o
   2   4  14        1.03        1.86      4.56 o
   3   4  14       16.24        6.60      8.50 o
   4   4  14       14.54        7.79      6.71 o
   5   4  14        1.85        6.91      7.61 o
   6   4  14        5.11       11.22      9.46 o
   7   4  14        0.63       -6.46      7.18 o
   8   4  14        0.04       -0.01      5.33 o
 -14   5  14        1.25        2.27      4.64 o
 -13   5  14        6.76        6.07      5.30 o
 -12   5  14        1.44        4.95      4.75 o
 -11   5  14        9.69       13.27      6.52 o
 -10   5  14        2.14        1.84      3.57 o
  -9   5  14       23.86       27.65      7.68 o
  -8   5  14       12.01       12.41      5.11 o
  -7   5  14        2.42        0.45      2.27 o
  -6   5  14       82.14       79.20      9.29 o
  -5   5  14       11.57       24.06      7.59 o
  -4   5  14       61.21       62.77     11.45 o
  -3   5  14       16.03        8.56      5.02 o
  -2   5  14        0.08        0.78      3.30 o
  -1   5  14        0.01        3.06      2.79 o
   0   5  14        9.64        7.58      4.56 o
   1   5  14        0.85       -3.98      5.95 o
   2   5  14        0.07        3.72      5.88 o
   3   5  14        0.04        3.30      6.00 o
   4   5  14        0.08       -3.34      6.47 o
   5   5  14        1.03        3.14      9.17 o
   6   5  14        0.00        5.86      8.76 o
   7   5  14        0.17       13.76     12.60 o
 -13   6  14        0.45       12.09     13.55 o
 -12   6  14        0.11        1.41      5.25 o
 -11   6  14        0.95        1.14      4.67 o
 -10   6  14        0.24        0.72      3.25 o
  -9   6  14       14.29       11.23      5.95 o
  -8   6  14       19.64       18.81      6.54 o
  -7   6  14        8.60        6.19      4.84 o
  -6   6  14      113.86      130.66     42.51 o
  -5   6  14        1.41        6.89      4.40 o
  -4   6  14        0.00       -0.54      2.40 o
  -3   6  14       10.32        5.90      4.33 o
  -2   6  14        2.91        2.46      3.30 o
  -1   6  14        0.10        0.39      4.11 o
   0   6  14        1.05        3.17      5.35 o
   1   6  14        0.72        3.31      7.13 o
   2   6  14        6.41       11.05      7.64 o
   3   6  14        0.68        1.75      5.88 o
   4   6  14        0.02        3.76      7.39 o
   5   6  14        0.16       -0.07      6.35 o
 -10   7  14        5.23        5.50      5.17 o
  -9   7  14       12.04        4.07      8.27 o
  -8   7  14        5.75        0.16      3.97 o
  -7   7  14       12.81       -0.28      7.28 o
  -6   7  14        5.08        2.03      3.65 o
  -5   7  14        0.47        0.82      3.49 o
  -4   7  14        1.49        2.02      5.16 o
  -3   7  14        3.41        2.02      4.71 o
  -2   7  14        0.73       -0.68      6.03 o
  -1   7  14        2.99        2.07      3.89 o
   0   7  14        0.70        1.00      5.84 o
   1   7  14        0.31        2.37      5.23 o
   2   7  14        0.26       -1.37      7.14 o
   3   7  14        0.09        1.22      8.24 o
 -17   0  15       20.61        8.41     14.53 o
 -15   0  15       84.32      118.79     26.08 o
 -13   0  15       38.82       11.07     15.68 o
 -11   0  15        9.33       17.73      8.12 o
  -9   0  15        2.32        2.36      3.48 o
  -7   0  15       72.28       67.62      8.62 o
  -5   0  15       66.74       51.70      9.02 o
  -3   0  15        0.66        0.82      1.95 o
  -1   0  15        8.20       10.93      5.37 o
   1   0  15        8.69       11.22      4.29 o
   3   0  15       10.59       11.29      4.39 o
   5   0  15        0.51        1.33      3.41 o
   7   0  15       13.85       13.84      8.99 o
   9   0  15        0.98        3.14      5.65 o
 -17   1  15        2.21        0.41      3.97 o
 -16   1  15        5.56        4.64      4.21 o
 -15   1  15        7.95        3.22      4.08 o
 -14   1  15       45.96       28.46     14.11 o
 -13   1  15       29.79       16.21      9.39 o
 -12   1  15       64.28       81.79     11.47 o
 -11   1  15       13.93       20.30      6.41 o
 -10   1  15       19.05       19.17      4.86 o
  -9   1  15       55.90       62.28      7.60 o
  -8   1  15        0.03        2.29      2.32 o
  -7   1  15        0.86        5.96      3.43 o
  -6   1  15       30.06       81.69     22.74 o
  -5   1  15      302.72      318.69     28.65 o
  -4   1  15       23.19       34.12      6.33 o
  -3   1  15        1.12       29.48     13.53 o
  -2   1  15      107.75      115.90      8.27 o
  -1   1  15        0.76       -0.26      1.97 o
   0   1  15        4.20        5.36      2.26 o
   1   1  15        6.26        6.05      2.36 o
   2   1  15        1.85        2.33      1.61 o
   3   1  15        5.23        4.18      2.08 o
   4   1  15        1.51        3.01      1.94 o
   5   1  15        1.02        1.46      2.67 o
   6   1  15        2.18        3.18      2.67 o
   7   1  15        0.67       -0.25      2.19 o
   8   1  15        0.00       -2.32      4.69 o
   9   1  15        1.42       11.64      5.75 o
 -16   2  15        5.73        1.93      3.96 o
 -15   2  15       16.84        8.89      7.01 o
 -14   2  15        4.64        5.07      4.55 o
 -13   2  15        0.68        2.25      3.95 o
 -12   2  15        1.46        0.73      2.74 o
 -11   2  15       32.94       39.30      9.00 o
 -10   2  15       36.40       34.05      8.30 o
  -9   2  15       50.39       60.04      7.77 o
  -8   2  15      168.26      214.57     22.19 o
  -7   2  15       75.44      151.47     19.42 o
  -6   2  15       95.55      170.78     31.77 o
  -5   2  15       55.21       68.42      8.51 o
  -4   2  15       62.85       67.33      8.39 o
  -3   2  15        3.98       20.71      9.63 o
  -2   2  15        8.55        8.11      4.82 o
  -1   2  15       10.91       12.46      4.00 o
   0   2  15       21.89       28.38     11.36 o
   1   2  15       23.45       23.78      5.80 o
   2   2  15        3.79        3.38      1.69 o
   3   2  15       15.32       14.56      3.04 o
   4   2  15        0.55        1.84      2.46 o
   5   2  15        5.53        6.03      6.29 o
   6   2  15        1.35        0.82      3.73 o
   7   2  15        1.20        2.11      4.82 o
   8   2  15        1.39       -1.41      5.92 o
   9   2  15        0.94       10.06      9.10 o
 -16   3  15       16.53        4.35      6.07 o
 -15   3  15        0.75       -1.71      4.15 o
 -14   3  15        6.86        8.31      6.35 o
 -13   3  15       26.55       17.71     10.37 o
 -12   3  15        8.52        3.29      4.17 o
 -11   3  15        1.16        2.85      4.04 o
 -10   3  15        0.16        1.81      3.26 o
  -9   3  15       14.82       18.09      5.55 o
  -8   3  15       76.30      104.33     12.17 o
  -7   3  15        1.15        4.25      2.58 o
  -6   3  15        0.17        0.89      1.69 o
  -5   3  15       13.37       11.35      4.10 o
  -4   3  15        7.36        3.80      2.40 o
  -3   3  15        0.09       -0.40      1.51 o
  -2   3  15        5.09        5.35      2.64 o
  -1   3  15        5.83        3.47      1.61 o
   0   3  15        0.39        0.29      1.70 o
   1   3  15        0.09       -3.38      3.94 o
   2   3  15        0.00        3.07      4.42 o
   3   3  15        0.29        4.00      5.18 o
   4   3  15        1.24        0.55      5.97 o
   5   3  15        4.29        2.76      6.89 o
   6   3  15        0.67        3.97      4.77 o
   7   3  15        2.41        2.57      5.20 o
   8   3  15        1.11       -2.31      5.30 o
 -15   4  15        2.35        0.22      5.77 o
 -14   4  15        0.22       -0.50      3.44 o
 -13   4  15       33.69       48.33     20.06 o
 -12   4  15       15.58        6.74      8.37 o
 -11   4  15        0.10        0.27      3.39 o
 -10   4  15        0.61        3.35      3.61 o
  -9   4  15       27.07       19.68     10.16 o
  -8   4  15        1.36        4.83      3.36 o
  -7   4  15       14.03       18.04      4.92 o
  -6   4  15        5.71        2.88      3.06 o
  -5   4  15       18.96       14.62      4.24 o
  -4   4  15        5.72        6.09      5.75 o
  -3   4  15        2.43       -0.08      2.11 o
  -2   4  15        0.54        0.24      2.31 o
  -1   4  15        3.73        2.86      4.21 o
   0   4  15        3.66        4.10      3.31 o
   1   4  15        1.96        4.97      3.95 o
   2   4  15        0.91        3.21      5.21 o
   3   4  15        0.53        8.39      6.33 o
   4   4  15        0.00        1.58      7.41 o
   5   4  15        0.13        1.47      5.22 o
   6   4  15        1.30        0.76      4.89 o
   7   4  15        2.97        5.61      8.00 o
 -13   5  15        0.00        3.33      4.65 o
 -12   5  15        3.43        2.14      4.99 o
 -11   5  15        2.74        3.48      3.92 o
 -10   5  15        1.12        1.96      4.17 o
  -9   5  15        9.59        8.00      5.43 o
  -8   5  15       41.78       49.30     11.13 o
  -7   5  15        5.48        5.36      2.94 o
  -6   5  15        1.20        0.93      2.05 o
  -5   5  15       12.50        8.40      5.10 o
  -4   5  15        0.12        1.27      2.90 o
  -3   5  15        3.88        1.70      3.45 o
  -2   5  15        3.63        6.02      4.06 o
  -1   5  15        0.10        0.89      2.73 o
   0   5  15        3.90        1.59      4.59 o
   1   5  15        2.09        0.66      5.33 o
   2   5  15        1.31       -0.22      4.29 o
   3   5  15        0.15        9.49      8.16 o
   4   5  15        0.18        6.76     10.11 o
   5   5  15        0.58        7.26      8.74 o
   6   5  15        2.49        3.43      9.99 o
 -11   6  15        0.55       -0.31      2.41 o
 -10   6  15        5.62        4.90      5.26 o
  -9   6  15       25.36       27.44     10.75 o
  -8   6  15       25.80       10.34      9.27 o
  -7   6  15       28.23       17.59      8.25 o
  -6   6  15        3.41        4.76      4.24 o
  -5   6  15        0.12        0.08      2.22 o
  -4   6  15        1.00       -1.06      2.64 o
  -3   6  15        4.78        6.54      6.97 o
  -2   6  15        0.43       -3.09      6.00 o
  -1   6  15        3.46       -0.40      3.86 o
   0   6  15        1.18        1.32      5.50 o
   1   6  15        5.22        8.50      7.53 o
   2   6  15        0.78        1.67      7.22 o
   3   6  15        2.26       -3.02      6.98 o
   4   6  15        2.90        1.91      8.81 o
  -8   7  15        0.01        0.19      5.68 o
  -7   7  15       14.63        7.21      6.69 o
  -6   7  15       20.72       11.61      9.35 o
  -5   7  15        0.59        1.16      4.31 o
  -4   7  15        2.94       -0.04      3.83 o
  -3   7  15        8.48       13.84     10.56 o
  -2   7  15        0.16       -2.34      6.10 o
  -1   7  15        3.33        3.29      6.33 o
   0   7  15        0.00       -5.00     11.25 o
 -16   0  16       36.01       19.86     27.38 o
 -14   0  16        1.83        0.94      3.95 o
 -12   0  16        5.44        2.72      5.09 o
 -10   0  16        0.08        2.59      4.77 o
  -8   0  16       21.42       14.33      6.10 o
  -6   0  16        2.33        4.29      5.83 o
  -4   0  16       35.79       44.62      7.44 o
  -2   0  16       18.76       11.57      6.53 o
   0   0  16       38.64       22.40      8.13 o
   2   0  16        1.39        3.75      3.18 o
   4   0  16        1.09       -0.86      3.83 o
   6   0  16        1.77        1.70      4.97 o
   8   0  16        1.94       -0.48      3.46 o
 -16   1  16        5.52        4.24      4.72 o
 -15   1  16        3.53       -0.46      3.89 o
 -14   1  16        5.46        1.03      3.33 o
 -13   1  16        0.12        1.07      2.83 o
 -12   1  16        0.83       -0.39      2.27 o
 -11   1  16        9.13        6.05      4.27 o
 -10   1  16        3.71        1.10      3.02 o
  -9   1  16        0.34        1.13      2.36 o
  -8   1  16        5.67        2.00      2.70 o
  -7   1  16        3.34        5.31      3.39 o
  -6   1  16        0.47        1.25      1.67 o
  -5   1  16        5.94        7.24      3.30 o
  -4   1  16        6.34        7.45      3.50 o
  -3   1  16        2.48       11.03      7.32 o
  -2   1  16       23.46       11.70      5.61 o
  -1   1  16        6.60        3.21      2.66 o
   0   1  16        3.83        5.22      1.92 o
   1   1  16        2.14       -0.58      1.48 o
   2   1  16        0.43        3.27      2.47 o
   3   1  16        4.34        4.78      3.06 o
   4   1  16       13.16       14.50      3.70 o
   5   1  16        0.00        0.95      2.06 o
   6   1  16        1.36        4.43      4.69 o
   7   1  16        3.19        4.35      5.22 o
   8   1  16        1.13        8.02      9.56 o
 -16   2  16        9.36       11.96      7.80 o
 -15   2  16        3.45        3.93      4.56 o
 -14   2  16        1.29       -1.03      3.59 o
 -13   2  16        4.87        3.25      3.64 o
 -12   2  16       15.57        8.01      5.30 o
 -11   2  16       10.55        5.79      4.58 o
 -10   2  16        0.18       -0.59      2.23 o
  -9   2  16        0.34       -0.18      2.79 o
  -8   2  16       23.62       41.13      7.42 o
  -7   2  16       31.73       25.87      6.58 o
  -6   2  16        9.28       13.48      4.09 o
  -5   2  16        6.02        4.70      3.25 o
  -4   2  16       11.21        4.54      2.50 o
  -3   2  16        0.25        2.47      2.49 o
  -2   2  16        0.62        4.43      2.66 o
  -1   2  16        7.17        2.46      1.88 o
   0   2  16        0.18        0.67      1.33 o
   1   2  16        0.02        1.48      1.51 o
   2   2  16        8.07        7.13      2.42 o
   3   2  16        0.14        4.88      4.34 o
   4   2  16        1.37        5.69      5.63 o
   5   2  16        0.25        1.75      4.41 o
   6   2  16        0.19       -0.18      3.70 o
   7   2  16        0.71        4.62      9.43 o
 -15   3  16        5.77        2.24      4.06 o
 -14   3  16       10.62        8.20      7.59 o
 -13   3  16        0.02        1.45      4.71 o
 -12   3  16        2.16        1.82      3.26 o
 -11   3  16       39.22       37.68      8.90 o
 -10   3  16       56.05       92.96     14.63 o
  -9   3  16        1.99        7.89      4.73 o
  -8   3  16       17.59       14.96      4.33 o
  -7   3  16        4.33        5.55      2.98 o
  -6   3  16        9.60        7.49      4.05 o
  -5   3  16        8.75        9.90      4.23 o
  -4   3  16        1.11        1.92      2.56 o
  -3   3  16        4.77        3.23      1.84 o
  -2   3  16        0.98        1.26      1.63 o
  -1   3  16        0.66        0.02      1.33 o
   0   3  16        1.90        3.99      3.52 o
   1   3  16        0.35        7.12      4.45 o
   2   3  16        0.31        2.04      5.69 o
   3   3  16        1.74        2.04      5.31 o
   4   3  16        1.82        2.55      5.80 o
   5   3  16        3.14       12.39      7.61 o
   6   3  16        1.94       -1.08      8.80 o
   7   3  16        2.36       -2.07      6.68 o
 -14   4  16        1.81        8.42      9.41 o
 -13   4  16        3.77        5.60      7.00 o
 -12   4  16        0.11        1.16      3.50 o
 -11   4  16       38.75       36.76     13.76 o
 -10   4  16       17.67       14.84      5.03 o
  -9   4  16        0.14        0.74      2.94 o
  -8   4  16        6.66        6.04      3.77 o
  -7   4  16        2.58        1.57      2.95 o
  -6   4  16        0.14        4.87      4.11 o
  -5   4  16        3.74        2.99      2.73 o
  -4   4  16       10.38        8.29      4.36 o
  -3   4  16        0.74        4.09      4.35 o
  -2   4  16       19.49       12.70      8.05 o
  -1   4  16        0.08        0.74      2.71 o
   0   4  16        2.85        2.07      4.56 o
   1   4  16        0.97        8.80      8.36 o
   2   4  16        1.53        0.33      3.45 o
   3   4  16        0.04        3.83      6.17 o
   4   4  16        0.55        5.68      6.68 o
   5   4  16        0.11        3.34      8.52 o
 -12   5  16       26.17       37.45     13.02 o
 -11   5  16        0.08        0.40      2.30 o
 -10   5  16        5.02        3.09      3.90 o
  -9   5  16       24.32       21.11      7.71 o
  -8   5  16        0.38        1.73      3.63 o
  -7   5  16        4.48        3.90      3.76 o
  -6   5  16        2.73        4.08      4.77 o
  -5   5  16        0.52        0.67      2.56 o
  -4   5  16        0.01        0.32      1.85 o
  -3   5  16        0.33        5.94      4.15 o
  -2   5  16        1.01        6.09      4.09 o
  -1   5  16       14.81        1.42      4.66 o
   0   5  16        3.99        5.86      5.80 o
   1   5  16        0.25        0.49      4.73 o
   2   5  16        2.78        3.90      7.04 o
   3   5  16        0.43        4.11      7.15 o
   4   5  16        8.02       10.64     12.86 o
 -10   6  16        3.19       -0.16      8.24 o
  -9   6  16       15.63        7.90      6.30 o
  -8   6  16       13.09       11.09     10.30 o
  -7   6  16        0.15       -1.27      3.45 o
  -6   6  16        6.74        6.45      5.15 o
  -5   6  16        5.45        1.55      3.29 o
  -4   6  16        3.81        0.57      3.16 o
  -3   6  16        0.05       -2.24      4.90 o
  -2   6  16        0.00       -0.23      5.44 o
  -1   6  16        1.85        3.04      6.00 o
   0   6  16        0.00        2.04      4.90 o
   1   6  16        7.06        4.61      9.33 o
 -15   0  17        0.00        0.33      4.04 o
 -13   0  17        7.77        2.33      5.36 o
 -11   0  17        1.48        3.02      4.87 o
  -9   0  17        0.04        0.67      3.23 o
  -7   0  17        2.18        2.66      4.10 o
  -5   0  17       29.55       28.05     10.49 o
  -3   0  17       24.92       24.77     10.05 o
  -1   0  17        7.70       17.20      6.89 o
   1   0  17        0.20       -2.37      3.32 o
   3   0  17       23.63       27.35      7.58 o
   5   0  17       25.47       45.05     17.63 o
 -15   1  17        0.03        2.25      4.17 o
 -14   1  17        1.83        2.72      4.05 o
 -13   1  17        0.08        1.14      3.34 o
 -12   1  17        3.43        0.24      2.75 o
 -11   1  17        0.17       -0.03      3.20 o
 -10   1  17        1.02        3.45      3.52 o
  -9   1  17        2.02        6.25      4.35 o
  -8   1  17        4.02        5.78      3.72 o
  -7   1  17       17.38       17.55      4.50 o
  -6   1  17        3.18        5.24      2.87 o
  -5   1  17       15.23       10.99      4.19 o
  -4   1  17        2.51        3.65      2.27 o
  -3   1  17        0.04        6.28      3.87 o
  -2   1  17        9.09        7.88      4.28 o
  -1   1  17       13.27        7.41      3.60 o
   0   1  17        0.00        1.43      1.68 o
   1   1  17        1.00        2.61      2.09 o
   2   1  17        2.15        1.55      1.76 o
   3   1  17        0.27       -0.74      2.47 o
   4   1  17       10.40       12.11      6.41 o
   5   1  17        0.33        1.24      4.49 o
   6   1  17        0.97        6.82      4.15 o
 -15   2  17        1.09       -0.91      5.11 o
 -14   2  17        0.07        1.43      3.68 o
 -13   2  17        0.30        2.89      4.89 o
 -12   2  17        0.21        0.77      3.01 o
 -11   2  17        1.21        2.18      3.44 o
 -10   2  17        7.13        5.83      4.05 o
  -9   2  17        2.93        0.89      2.19 o
  -8   2  17        0.57        3.48      3.61 o
  -7   2  17       10.20       11.65      4.66 o
  -6   2  17        6.12        8.59      3.67 o
  -5   2  17        1.39        4.18      3.26 o
  -4   2  17        0.36        3.14      3.44 o
  -3   2  17        0.37        0.12      2.10 o
  -2   2  17        0.82       -3.46      3.46 o
  -1   2  17        0.00        2.92      1.87 o
   0   2  17        6.17        4.17      3.10 o
   1   2  17        0.97        0.45      3.49 o
   2   2  17        0.41        0.49      5.67 o
   3   2  17        0.78        4.15      6.37 o
   4   2  17        2.56        3.25      5.66 o
   5   2  17        1.54       12.51      9.53 o
   6   2  17        0.04        5.62      7.99 o
 -14   3  17        0.06        1.24      4.86 o
 -13   3  17        1.88        4.27      4.37 o
 -12   3  17       17.73       16.66      7.43 o
 -11   3  17        1.49        0.82      2.98 o
 -10   3  17       18.14       25.93      6.82 o
  -9   3  17        0.09        4.17      4.38 o
  -8   3  17        1.31        4.25      3.45 o
  -7   3  17       19.28       20.63      6.00 o
  -6   3  17        2.86        7.19      4.27 o
  -5   3  17       10.46       11.22      4.04 o
  -4   3  17        1.60       12.22      7.87 o
  -3   3  17        0.11        3.86      5.38 o
  -2   3  17        0.03        5.59      5.70 o
  -1   3  17       10.34        9.77      8.80 o
   0   3  17        6.76        9.05      4.42 o
   1   3  17       10.82        4.71      4.17 o
   2   3  17        0.64        5.37      5.65 o
   3   3  17        0.60        4.08      6.03 o
   4   3  17        1.14        6.72      5.93 o
   5   3  17        1.61        4.02      6.97 o
 -12   4  17        0.08        4.86      3.93 o
 -11   4  17        0.50        1.15      3.36 o
 -10   4  17        0.11        1.94      2.96 o
  -9   4  17       16.66       14.53      4.98 o
  -8   4  17        2.30        3.14      3.78 o
  -7   4  17        1.55        2.35      3.06 o
  -6   4  17        0.11        1.62      2.61 o
  -5   4  17        0.25        4.10      5.08 o
  -4   4  17       20.70       26.89      7.76 o
  -3   4  17        0.52        2.61      2.33 o
  -2   4  17        0.11        2.22      3.24 o
  -1   4  17        0.00       -0.72      3.41 o
   0   4  17        1.13        6.86      4.14 o
   1   4  17        2.67        3.34      5.83 o
   2   4  17        0.13       -1.63      5.83 o
   3   4  17        0.76        5.05      5.26 o
   4   4  17        1.42       -6.60     15.26 o
 -10   5  17        0.05        0.48      3.59 o
  -9   5  17        0.48        0.05      3.67 o
  -8   5  17        1.45       -0.50      3.43 o
  -7   5  17        0.72       -0.20      2.48 o
  -6   5  17        3.79        2.67      4.36 o
  -5   5  17        5.62        4.33      4.44 o
  -4   5  17        3.08       -2.06      2.49 o
  -3   5  17        1.90        3.74      3.20 o
  -2   5  17        3.81        6.98      6.17 o
  -1   5  17        4.34        3.59      4.14 o
   0   5  17        0.91       -3.06      4.09 o
   1   5  17        1.91        2.08      4.64 o
   2   5  17        4.67       19.34     23.35 o
  -6   6  17        0.06        9.99     20.94 o
  -5   6  17        0.47       -8.35     11.94 o
  -4   6  17        0.30        0.80     10.41 o
  -3   6  17        0.01       -0.99      6.64 o
 -14   0  18        0.21        2.78      5.65 o
 -12   0  18        2.20        1.58      4.23 o
 -10   0  18        0.58        1.52      3.96 o
  -8   0  18        0.87        0.30      5.60 o
  -6   0  18        8.26        8.38      6.14 o
  -4   0  18        2.92        4.42      5.71 o
  -2   0  18        1.71        6.78      8.05 o
   0   0  18        0.03        2.99      2.90 o
   2   0  18       24.51       15.30      8.26 o
   4   0  18        1.26        6.07      3.85 o
 -14   1  18        1.44        1.46      3.98 o
 -13   1  18        0.19        3.05      4.37 o
 -12   1  18        4.64        4.48      3.91 o
 -11   1  18        0.01        1.50      3.21 o
 -10   1  18        8.64        7.31      5.05 o
  -9   1  18        1.57        0.44      3.18 o
  -8   1  18        0.23       -0.83      2.64 o
  -7   1  18        1.89       -0.33      3.48 o
  -6   1  18        8.08        3.84      3.74 o
  -5   1  18        4.58        1.29      2.74 o
  -4   1  18        0.06        0.87      2.68 o
  -3   1  18        4.24        3.22      3.73 o
  -2   1  18       14.71       10.53      7.43 o
  -1   1  18        6.65       11.74      5.98 o
   0   1  18        1.38        2.40      2.97 o
   1   1  18        0.76        1.59      1.74 o
   2   1  18        6.62        9.87      5.06 o
   3   1  18        4.27       13.59      5.57 o
   4   1  18        1.34        1.36      6.96 o
 -13   2  18        1.43        1.07      3.67 o
 -12   2  18        5.12        4.08      4.47 o
 -11   2  18        1.29        2.44      4.10 o
 -10   2  18       12.71       15.52      5.78 o
  -9   2  18       14.42       18.26      6.31 o
  -8   2  18       14.69       21.38      7.60 o
  -7   2  18        2.03        6.96      4.02 o
  -6   2  18        0.49        2.76      3.50 o
  -5   2  18        0.67        3.83      3.73 o
  -4   2  18       11.43        9.71      7.71 o
  -3   2  18        0.21        2.83      2.70 o
  -2   2  18        1.03        1.45      2.05 o
  -1   2  18        7.06        4.02      5.16 o
   0   2  18        1.30        3.48      2.13 o
   1   2  18        1.20        0.93      3.39 o
   2   2  18        5.54       14.98      6.57 o
   3   2  18        0.57        7.03      6.20 o
   4   2  18        1.38        2.22      6.73 o
 -12   3  18        0.01        1.11      2.85 o
 -11   3  18        0.62        3.65      4.23 o
 -10   3  18        1.32        4.51      4.70 o
  -9   3  18        0.12        5.49      5.47 o
  -8   3  18        2.36        5.10      3.54 o
  -7   3  18       26.63       27.36      8.04 o
  -6   3  18        0.15        2.01      4.40 o
  -5   3  18        0.16        4.08      2.76 o
  -4   3  18        5.86       10.73      7.10 o
  -3   3  18        1.93        9.07      5.32 o
  -2   3  18        0.74        2.15      2.30 o
  -1   3  18        0.55        1.67      4.19 o
   0   3  18        1.84        3.67      3.93 o
   1   3  18        2.72        2.92      4.34 o
   2   3  18        1.81        3.19      5.52 o
   3   3  18        1.86        3.13      5.41 o
 -11   4  18        1.60        2.62      4.13 o
 -10   4  18        0.39        0.71      4.90 o
  -9   4  18        0.84        0.05      1.89 o
  -8   4  18        0.58        6.09      4.40 o
  -7   4  18        2.60        0.97      3.96 o
  -6   4  18        0.39        4.12      4.35 o
  -5   4  18        6.81       11.49      9.02 o
  -4   4  18        2.82       11.18      8.26 o
  -3   4  18        4.18        2.33      3.71 o
  -2   4  18        0.13        1.90      2.20 o
  -1   4  18        5.22        5.91      4.00 o
   0   4  18        0.98        0.46      4.72 o
   1   4  18        0.02       15.88     11.54 o
  -7   5  18        0.24       -0.56      4.54 o
  -6   5  18        3.15        5.69      6.67 o
  -5   5  18        0.84       -7.26      8.70 o
  -4   5  18       11.76       15.09      8.32 o
  -3   5  18        0.08        4.81      9.35 o
  -2   5  18        2.19        7.59     17.13 o
 -11   0  19        0.21        2.98      6.30 o
  -9   0  19        6.73        0.06      7.50 o
  -7   0  19       10.82       12.79      7.17 o
  -5   0  19       12.35       10.24     12.05 o
  -3   0  19        0.01        4.29      6.25 o
  -1   0  19        0.05        2.07      2.73 o
   1   0  19        4.45       15.78      7.15 o
 -12   1  19        8.62       10.20      5.84 o
 -11   1  19        0.09       -1.00      4.00 o
 -10   1  19        8.40        8.41      6.90 o
  -9   1  19        2.07        6.07      4.35 o
  -8   1  19        1.60        0.64      4.61 o
  -7   1  19        0.57        0.11      3.06 o
  -6   1  19        0.05        0.35      3.57 o
  -5   1  19        2.48        2.86      3.66 o
  -4   1  19        0.20        4.12      4.44 o
  -3   1  19        0.23        1.32      3.01 o
  -2   1  19        0.06        3.59      3.38 o
  -1   1  19        0.97        2.47      2.39 o
   0   1  19        0.56        8.43      6.12 o
   1   1  19       13.86       16.05     14.36 o
   2   1  19        0.00        2.72      1.92 o
 -11   2  19        0.05        7.31      6.22 o
 -10   2  19        1.75        4.19      3.79 o
  -9   2  19        0.40        5.23      5.84 o
  -8   2  19        1.06       -0.39      3.41 o
  -7   2  19        3.50        8.48      5.71 o
  -6   2  19        4.91        9.86      5.50 o
  -5   2  19        2.90        6.67      5.76 o
  -4   2  19        7.28       11.14      7.11 o
  -3   2  19        0.75       -0.78      2.36 o
  -2   2  19        2.70       12.45      8.50 o
  -1   2  19        6.91        9.05      6.03 o
   0   2  19        6.06        6.35      3.45 o
   1   2  19        1.54        0.18      2.08 o
   2   2  19        2.51        2.94      9.23 o
 -10   3  19        9.32       10.86      6.30 o
  -9   3  19        3.84        5.24      4.10 o
  -8   3  19        0.02        2.65      3.78 o
  -7   3  19        8.55       17.04      6.11 o
  -6   3  19        0.82       18.78     13.98 o
  -5   3  19        4.31       25.52     13.15 o
  -4   3  19        2.43       12.44      7.40 o
  -3   3  19        5.42       20.96     11.65 o
  -2   3  19        0.01        8.63      6.86 o
  -1   3  19        2.83        1.54      2.59 o
   0   3  19        6.32       18.32      8.79 o
  -8   4  19        0.04        0.61      7.93 o
  -7   4  19        0.01        4.31      9.42 o
  -6   4  19        7.20       16.25     13.72 o
  -5   4  19        0.00        3.30      6.28 o
  -4   4  19        6.47       16.31     12.75 o
  -3   4  19        2.62       12.88      9.35 o
 -10   0  20        0.46        2.09      7.95 o
  -8   0  20        3.05        9.88      7.84 o
  -6   0  20        0.18       18.10      9.52 o
  -4   0  20        8.18       13.55      7.85 o
  -2   0  20       19.79       39.10     14.21 o
   0   0  20        0.13        4.73      5.11 o
 -10   1  20        0.20        3.33      3.94 o
  -9   1  20        2.11        3.79      4.11 o
  -8   1  20        0.30        2.16      2.74 o
  -7   1  20        0.38        2.39      3.83 o
  -6   1  20        0.01        3.23      4.06 o
  -5   1  20        1.00        9.55      7.20 o
  -4   1  20        0.06        5.79      5.30 o
  -3   1  20        0.19        2.30      4.49 o
  -2   1  20        3.51        7.07      9.57 o
  -1   1  20        0.83        7.23      6.12 o
  -9   2  20        3.44       21.77     12.54 o
  -8   2  20        1.67       10.59      6.85 o
  -7   2  20        0.71        3.36      4.21 o
  -6   2  20        1.13        7.54      6.89 o
  -5   2  20        0.01       10.55      8.98 o
  -4   2  20        1.14        9.13      6.83 o
  -3   2  20        0.60       13.49      9.64 o
  -2   2  20       15.59       26.10     14.65 o
 
